# Supplementary material for: Neutralizing and interfering human antibodies define the structural and mechanistic basis for antigenic diversion
Source: Nat Commun. 2022 Oct 6;13:5888. doi: 10.1038/s41467-022-33336-3 (PMC9537153; doi:10.1038/s41467-022-33336-3)
Supplement: Supplementary file 4 — Source Data [file 41467_2022_33336_MOESM4_ESM.xlsx]

## Sheet: Figure1b
Figure 1b
		p19	p19	p19	p19	p19		MSP1	MSP1	MSP1	MSP1	MSP1
		Absorbance (450 nm)						Absorbance (450 nm)
		Data1	Data2	Data3	Data4	Data5		Data1	Data2	Data3	Data4	Data5
hmAb	42D6	3.8578	3.9606	3.9351	3.899	3.7535		3.6842	3.7447	3.637	3.679	3.7379
	75F4	3.2303	2.9885	3.1307	3.2024	3.3139		3.0839	2.9863	2.9482	3.0943	3.0578
	42C5	2.1742	2.0929	2.204	2.1971	2.233		2.2697	2.3259	2.2606	2.2744	2.3664
	42C11	3.7435	3.726	3.6968	3.6211	3.8286		3.65	3.4816	3.5381	3.5299	3.6898
	42D7	3.3663	3.0951	3.1798	3.1534	3.3367		3.251	3.1024	3.1304	3.2351	3.195
	75E9	3.2899	3.2452	3.3129	3.3865	3.432		3.2134	3.085	3.0856	3.363	3.3491
	42A9	2.0432	2.2944	2.1512	2.1511	2.4047		2.2309	2.33	2.1459	2.1494	2.3171
	42C3	3.7407	3.801	3.8125	3.6571	3.6759		3.7361	3.6003	3.7016	3.6867	3.6978

## Sheet: Figure1c
Figure 1c
			hmAb
			42D6	75F4	42C5	42C11	42D7	75E9	42A9	42C3
	%GIA	Data1	92.7	61.1	31.3	34	26.8	27.7	15.5	-1.8
		Data2	88.7	51.7	24.3	23	20.2	20	11.7	-3.6
		Data3	93.4	52.7	27.9	23.2	21.2	23.6	5.9	-5
		Data4	94.6	49.5	30.5	21.9	21.2	14.9	4.8	-2.9
		Data5	93.3	47.3	26.1	28.6	26.1	19.4	8	9.8

## Sheet: Figure3b
Figure 3b
		p19 (T61K)																	p19 (E65K)																	p19 (L86F)
		Binding (nm)																	Binding (nm)																	Binding (nm)
		Data	Fit	Data	Fit	Data	Fit	Data	Fit	Data	Fit	Data	Fit	Data	Fit				Data	Fit	Data	Fit	Data	Fit	Data	Fit	Data	Fit	Data	Fit	Data	Fit				Data	Fit	Data	Fit	Data	Fit	Data	Fit	Data	Fit	Data	Fit	Data	Fit
	Concentration (nM)	100 nM	100 nM	50 nM	50 nM	25 nM	25 nM	12.5 nM	12.5 nM	6.25 nM	6.25 nM	3.13 nM	3.13 nM	1.56 nM	1.56 nM			Concentration (nM)	100 nM	100 nM	50 nM	50 nM	25 nM	25 nM	12.5 nM	12.5 nM	6.25 nM	6.25 nM	3.13 nM	3.13 nM	1.56 nM	1.56 nM			Concentration (nM)	100 nM	100 nM	50 nM	50 nM	25 nM	25 nM	12.5 nM	12.5 nM	6.25 nM	6.25 nM	3.13 nM	3.13 nM	1.56 nM	1.56 nM
	Time (Sec.)																	Time (Sec.)																	Time (Sec.)
	0	0.032778	0	0.0227231	0	0.0114317	0	0.00813429	0	0.00729627	0	0.00615317	0	-0.0004273	0			0	0.039778	0	0.0253124	0	0.00736423	0	-0.0008943	0	-0.0049846	0	-0.0028662	0	-0.0046458	0			0	0.0334377	0	0.0197038	0	0.00724589	0	-0.0041544	0	0.00156607	0	-0.0039831	0	-0.0098299	0
	0.2	0.0369436	0.0107434	0.0247626	0.00546461	0.0122738	0.00272303	0.00895038	0.00139296	0.00756511	0.00068343	0.00598332	0.00033198	-0.0004018	0.00015498			0.2	0.0430766	0.00792874	0.0271662	0.00380545	0.00831242	0.00183322	3.79e-05	0.00088627	-0.0046215	0.00043275	-0.0027124	0.00022074	-0.0041873	0.00010482			0.2	0.0376809	0.0114002	0.0215035	0.00577715	0.00853778	0.0028042	-0.003156	0.00139767	0.00100753	0.00070574	-0.0044762	0.00034738	-0.0100161	0.00016429
	0.4	0.0417673	0.0214384	0.0272003	0.0109164	0.0131969	0.00544257	0.00987938	0.00278489	0.00782417	0.00136654	0.00555762	0.00066384	-0.0003679	0.00030992			0.4	0.0467652	0.0158198	0.0292255	0.00759997	0.00913597	0.00366289	0.00078318	0.00177125	-0.0041783	0.00086496	-0.0031684	0.00044123	-0.0042967	0.00020954			0.4	0.042678	0.022733	0.0241821	0.0115359	0.010148	0.00560329	-0.0018647	0.00279375	0.00080175	0.00141093	-0.0048603	0.00069453	-0.010361	0.00032848
	0.6	0.0476389	0.0320852	0.0299368	0.0163552	0.0145635	0.00815863	0.0107887	0.0041758	0.00824321	0.00204933	0.00492512	0.00099559	-0.000414	0.00046482			0.6	0.0515218	0.0236734	0.0315461	0.0113836	0.0103803	0.00548904	0.00163977	0.00265493	-0.0038003	0.00129665	-0.0036337	0.00066147	-0.0044324	0.00031414			0.6	0.0482632	0.0339988	0.0269073	0.0172763	0.0114521	0.0083973	-0.0009745	0.00418824	0.0003967	0.00211556	-0.0052547	0.00104148	-0.0106707	0.00049259
	0.8	0.0540811	0.042684	0.0331917	0.0217813	0.0157787	0.0108712	0.0120566	0.00556567	0.00850001	0.0027318	0.00473723	0.00132723	-0.0005746	0.00061968			0.8	0.0567003	0.0314897	0.0342347	0.0151564	0.0118359	0.00731166	0.00251281	0.00353733	-0.0032297	0.0017278	-0.0036587	0.00088148	-0.0042682	0.00041863			0.8	0.0544605	0.0451979	0.0302451	0.0229984	0.0131069	0.0111862	0.00015992	0.00558115	-5.41e-05	0.00281962	-0.0058231	0.0013882	-0.0110393	0.00065662
	1	0.0616759	0.053235	0.0368181	0.0271946	0.0171372	0.0135803	0.0131051	0.00695451	0.00880452	0.00341395	0.00453677	0.00165876	-0.0006779	0.0007745			1	0.0627335	0.0392688	0.0375719	0.0189183	0.0132106	0.00913075	0.00361166	0.00441843	-0.0027748	0.00215843	-0.0039271	0.00110124	-0.0043716	0.00052302			1	0.0613241	0.0563307	0.0336111	0.0287022	0.014828	0.0139701	0.00125983	0.00697248	-0.0003223	0.00352313	-0.0062711	0.00173472	-0.0113706	0.00082055
	1.2	0.0699034	0.0637385	0.040707	0.0325951	0.0190748	0.016286	0.01444	0.00834233	0.00981599	0.00409578	0.0047983	0.00199018	-0.000532	0.00092927			1.2	0.0690044	0.047011	0.0410614	0.0226694	0.01495	0.0109463	0.0044393	0.00529825	-0.0021036	0.00258853	-0.0040088	0.00132075	-0.004642	0.00062729			1.2	0.0692283	0.0673978	0.0377823	0.0343879	0.0170648	0.0167488	0.00259471	0.00836223	2.55e-06	0.00422608	-0.0063389	0.00208101	-0.0111252	0.0009844
	1.4	0.0785693	0.0741947	0.0447955	0.037983	0.0209959	0.0189882	0.0155343	0.00972912	0.0102365	0.00477728	0.00485872	0.00232149	-0.0004236	0.00108401			1.4	0.0755628	0.0547164	0.0446046	0.0264097	0.0164854	0.0127584	0.00514492	0.00617679	-0.0017954	0.00301811	-0.0045281	0.00154003	-0.0050595	0.00073146			1.4	0.0775706	0.0783993	0.0417798	0.0400555	0.0191298	0.0195226	0.00382363	0.0097504	-7.66e-05	0.00492847	-0.0065759	0.00242709	-0.0110688	0.00114815
	1.6	0.0872128	0.0846037	0.0488144	0.0433581	0.0227646	0.0216869	0.0165286	0.0111149	0.0107663	0.00545847	0.00512606	0.00265269	-0.0004306	0.0012387			1.6	0.0826159	0.0623852	0.0481029	0.0301393	0.0182057	0.014567	0.00592123	0.00705404	-0.0015863	0.00344715	-0.0046634	0.00175906	-0.0050978	0.00083551			1.6	0.0859869	0.0893358	0.0459956	0.045705	0.0210278	0.0222912	0.00474443	0.011137	0.00015403	0.00563031	-0.0063706	0.00277296	-0.0114406	0.00131182
	1.8	0.0957878	0.0949659	0.0527448	0.0487205	0.0246138	0.0243822	0.0175274	0.0124996	0.0112183	0.00613933	0.00511581	0.00298377	-0.0003034	0.00139335			1.8	0.0899626	0.0700175	0.0519327	0.0338582	0.0200005	0.0163721	0.00697004	0.00793001	-0.0009534	0.00387568	-0.0043119	0.00197785	-0.0047999	0.00093946			1.8	0.0949248	0.100208	0.0507386	0.0513365	0.0231544	0.0250549	0.00613848	0.012522	0.00087854	0.00633159	-0.0059988	0.00311861	-0.0112033	0.00147541
	2	0.104577	0.105281	0.0569429	0.0540703	0.0265277	0.027074	0.0187668	0.0138833	0.0118669	0.00681988	0.00519627	0.00331475	-0.0001586	0.00154796			2	0.0968935	0.0776136	0.055278	0.0375665	0.0217351	0.0181737	0.00742685	0.0088047	-0.0009171	0.00430368	-0.0044041	0.00219639	-0.0047726	0.0010433			2	0.104234	0.111015	0.0555861	0.0569501	0.0256294	0.0278135	0.00768039	0.0139055	0.00173644	0.00703231	-0.0051635	0.00346404	-0.0104918	0.0016389
	2.2	0.113377	0.11555	0.0612219	0.0594076	0.0288325	0.0297624	0.0201652	0.015266	0.0125942	0.0075001	0.00608	0.00364561	0.00050183	0.00170253			2.2	0.103493	0.0851736	0.0584276	0.041264	0.0235435	0.0199718	0.00774678	0.00967811	-0.0007934	0.00473115	-0.0045845	0.0024147	-0.0048926	0.00114702			2.2	0.113039	0.121759	0.0602361	0.0625457	0.0278506	0.0305671	0.00854652	0.0152873	0.00291638	0.00773248	-0.0045383	0.00380926	-0.009947	0.00180231
	2.4	0.121731	0.125773	0.0654517	0.0647322	0.0310292	0.0324474	0.0213143	0.0166477	0.0130525	0.00818	0.00662959	0.00397636	0.00088745	0.00185705			2.4	0.109588	0.0926977	0.0610113	0.044951	0.0248058	0.0217665	0.00800095	0.0105503	-0.0008743	0.0051581	-0.004773	0.00263276	-0.0054655	0.00125064			2.4	0.121017	0.132439	0.0640876	0.0681236	0.029862	0.0333156	0.00936852	0.0166676	0.00360849	0.00843209	-0.0044623	0.00415427	-0.0097415	0.00196563
	2.6	0.129751	0.135949	0.0700808	0.0700443	0.0336286	0.0351289	0.0226355	0.0180283	0.0138365	0.00885959	0.00684717	0.004307	0.00157947	0.00201154			2.6	0.116478	0.100186	0.0641924	0.0486273	0.026768	0.0235576	0.00874721	0.0114211	-0.0003234	0.00558453	-0.0041053	0.00285058	-0.005041	0.00135416			2.6	0.128767	0.143056	0.0678884	0.0736836	0.0314468	0.0360592	0.0100074	0.0180464	0.00366951	0.00913114	-0.0044954	0.00449906	-0.0096395	0.00212886
	2.8	0.137665	0.14608	0.0743553	0.0753439	0.0359808	0.037807	0.0237934	0.0194079	0.014488	0.00953885	0.00694253	0.00463753	0.0015085	0.00216598			2.8	0.122534	0.107639	0.0676922	0.0522931	0.0283318	0.0253454	0.0097602	0.0122907	0.00050021	0.00601043	-0.0035611	0.00306816	-0.0046715	0.00145756			2.8	0.136642	0.15361	0.0719492	0.079226	0.0329197	0.0387978	0.0106247	0.0194236	0.00399564	0.00982965	-0.0043712	0.00484364	-0.0100071	0.002292
	3	0.145813	0.156165	0.0785654	0.080631	0.0386547	0.0404817	0.0247507	0.0207865	0.0151788	0.0102178	0.0070042	0.00496795	0.00194269	0.00232038			3	0.128586	0.115056	0.0707846	0.0559484	0.0297847	0.0271296	0.0102127	0.013159	0.00055098	0.00643581	-0.0034227	0.0032855	-0.0048335	0.00156085			3	0.145464	0.164101	0.0766778	0.0847507	0.035197	0.0415314	0.0119589	0.0207992	0.00492752	0.0105276	-0.0032426	0.005188	-0.0093042	0.00245506
	3.2	0.153909	0.166205	0.0829868	0.0859056	0.0410477	0.0431529	0.0261709	0.0221641	0.0162677	0.0108964	0.00752106	0.00529826	0.00222053	0.00247474			3.2	0.135338	0.122438	0.0743655	0.0595931	0.0315987	0.0289105	0.0115597	0.0140261	0.001418	0.00686068	-0.0027042	0.0035026	-0.0042145	0.00166404			3.2	0.153739	0.174531	0.0812061	0.0902577	0.0376862	0.04426	0.0132005	0.0221732	0.00557481	0.011225	-0.0027274	0.00553215	-0.0093411	0.00261803
	3.4	0.161417	0.176199	0.0870964	0.0911678	0.0432775	0.0458208	0.0270094	0.0235407	0.0165046	0.0115747	0.00735298	0.00562846	0.00234155	0.00262906			3.4	0.141282	0.129785	0.0774965	0.0632275	0.0331302	0.0306879	0.0128169	0.0148919	0.0019252	0.00728502	-0.0024548	0.00371946	-0.0043806	0.00176712			3.4	0.161887	0.184899	0.0850227	0.0957473	0.0397277	0.0469837	0.0142516	0.0235457	0.00623642	0.0119218	-0.0027051	0.00587608	-0.0092828	0.00278091
	3.6	0.170002	0.186149	0.0916408	0.0964176	0.0455016	0.0484852	0.0285079	0.0249162	0.0175319	0.0122527	0.00799312	0.00595854	0.00326936	0.00278334			3.6	0.147553	0.137097	0.0803371	0.0668513	0.0345516	0.0324618	0.0138238	0.0157564	0.00205326	0.00770884	-0.0024372	0.00393607	-0.0046693	0.00187009			3.6	0.170833	0.195205	0.0895622	0.101219	0.0424377	0.0497024	0.0158589	0.0249166	0.00759997	0.0126181	-0.0018217	0.0062198	-0.0089684	0.00294371
	3.8	0.178186	0.196053	0.0954494	0.101655	0.0476356	0.0511462	0.0294484	0.0262907	0.0183456	0.0129304	0.00814892	0.00628852	0.00333797	0.00293757			3.8	0.153784	0.144375	0.0838211	0.0704648	0.0363504	0.0342323	0.0152596	0.0166197	0.00249825	0.00813214	-0.0021708	0.00415245	-0.0045928	0.00197295			3.8	0.179467	0.205451	0.0936912	0.106674	0.0450794	0.0524161	0.0172112	0.026286	0.00865869	0.0133139	-0.0008844	0.00656331	-0.0085571	0.00310641
	4	0.186375	0.205913	0.099747	0.10688	0.0496248	0.0538038	0.0304013	0.0276642	0.018998	0.0136077	0.00859096	0.00661838	0.00401683	0.00309177			4	0.160114	0.151618	0.0870546	0.0740679	0.0379129	0.0359995	0.0165812	0.0174817	0.00313132	0.00855493	-0.0019697	0.00436859	-0.0041434	0.00207571			4	0.187894	0.215636	0.0978297	0.112111	0.0472538	0.0551249	0.0182708	0.0276538	0.00941492	0.014009	-0.0008355	0.0069066	-0.0084157	0.00326903
	4.2	0.194567	0.215728	0.104458	0.112093	0.0516689	0.056458	0.0311679	0.0290367	0.0191374	0.0142848	0.00844036	0.00694814	0.00433628	0.00324592			4.2	0.165869	0.158826	0.0900346	0.0776606	0.0394976	0.0377632	0.0176613	0.0183424	0.00366663	0.00897719	-0.0017627	0.00458449	-0.0035445	0.00217835			4.2	0.196695	0.225761	0.101966	0.117531	0.0492483	0.0578288	0.0190173	0.0290201	0.0103834	0.0147037	-0.0004661	0.00724968	-0.0078496	0.00343157
	4.4	0.202883	0.225499	0.109354	0.117293	0.0541386	0.0591088	0.0324838	0.0304082	0.0199739	0.0149615	0.00895498	0.00727778	0.00520593	0.00340003			4.4	0.171788	0.166	0.0930595	0.081243	0.0408101	0.0395234	0.018571	0.0192019	0.00416966	0.00939894	-0.0021957	0.00480015	-0.0036585	0.00228089			4.4	0.204656	0.235825	0.106515	0.122934	0.0514111	0.0605278	0.0200812	0.0303848	0.0111072	0.0153977	-0.0006119	0.00759254	-0.007952	0.00359401
	4.6	0.210686	0.235227	0.113269	0.122482	0.0557287	0.0617562	0.033325	0.0317786	0.019951	0.0156379	0.00865553	0.00760731	0.00486506	0.00355411			4.6	0.177815	0.17314	0.0959014	0.0848151	0.042376	0.0412803	0.0192118	0.0200601	0.00430181	0.00982017	-0.0019699	0.00501557	-0.0037706	0.00238332			4.6	0.212598	0.245831	0.110584	0.128319	0.0534716	0.0632219	0.0210699	0.031748	0.0114943	0.0160913	-0.0003618	0.00793519	-0.0074962	0.00375637
	4.8	0.21881	0.24491	0.117528	0.127658	0.0572368	0.0644003	0.0345253	0.0331481	0.020458	0.0163139	0.00939446	0.00793673	0.00501026	0.00370813			4.8	0.18404	0.180246	0.0991888	0.088377	0.0441568	0.0430338	0.0201374	0.0209171	0.00493759	0.0102409	-0.0015209	0.00523076	-0.0033764	0.00248565			4.8	0.22075	0.255777	0.114663	0.133687	0.0557373	0.065911	0.022524	0.0331096	0.0118368	0.0167843	-0.00055	0.00827763	-0.0073043	0.00391864
	5	0.227418	0.25455	0.121739	0.132822	0.0589892	0.0670409	0.0353715	0.0345165	0.0209419	0.0169897	0.00994198	0.00826604	0.00510954	0.00386212			5	0.190553	0.187319	0.102875	0.0919286	0.0457598	0.044784	0.0214513	0.0217728	0.00592452	0.0106611	-0.0011676	0.0054457	-0.0031279	0.00258787			5	0.228823	0.265664	0.11845	0.139038	0.0575036	0.0685953	0.0233243	0.0344697	0.0119252	0.0174767	-0.0004769	0.00861986	-0.007356	0.00408082
	5.2	0.23495	0.264146	0.125316	0.137973	0.0606555	0.0696782	0.035846	0.0358839	0.0211187	0.0176651	0.0104696	0.00859524	0.00504647	0.00401607			5.2	0.196371	0.194358	0.105641	0.0954701	0.0471942	0.0465307	0.0220316	0.0226273	0.00619532	0.0110808	-0.0012388	0.00566041	-0.0033805	0.00268997			5.2	0.236849	0.275493	0.122759	0.144373	0.0594261	0.0712747	0.0239552	0.0358282	0.0121759	0.0181686	-0.0007956	0.00896187	-0.0072607	0.00424292
	5.4	0.242313	0.273699	0.128806	0.143113	0.0617801	0.0723121	0.0362603	0.0372503	0.0203293	0.0183402	0.0100856	0.00892433	0.00437084	0.00416997			5.4	0.202597	0.201363	0.108476	0.0990013	0.0485455	0.048274	0.0221451	0.0234805	0.00639469	0.0115	-0.0013446	0.00587488	-0.0031812	0.00279198			5.4	0.245141	0.285264	0.127159	0.14969	0.0609678	0.0739492	0.0248811	0.0371852	0.0124197	0.0188599	-0.0008676	0.00930367	-0.0071973	0.00440493
	5.6	0.249782	0.283209	0.132213	0.14824	0.0628047	0.0749426	0.0370137	0.0386157	0.0202003	0.019015	0.0101708	0.00925331	0.00403039	0.00432384			5.6	0.209402	0.208335	0.111619	0.102522	0.0504033	0.050014	0.0229018	0.0243325	0.00691424	0.0119186	-0.0006611	0.00608911	-0.0025298	0.00289387			5.6	0.253477	0.294977	0.131645	0.15499	0.0633488	0.0766188	0.0260262	0.0385406	0.013421	0.0195507	-7.78e-05	0.00964526	-0.0071733	0.00456685
	5.8	0.257673	0.292676	0.13609	0.153355	0.0649625	0.0775698	0.0380531	0.0399801	0.0203967	0.0196895	0.0105602	0.00958218	0.0041198	0.00447766			5.8	0.215783	0.215274	0.11512	0.106033	0.0521308	0.0517507	0.0233611	0.0251833	0.00781114	0.0123368	6.49e-05	0.0063031	-0.0016688	0.00299566			5.8	0.261602	0.304632	0.136259	0.160273	0.0655899	0.0792836	0.0274297	0.0398945	0.0138754	0.0202409	2.77e-05	0.00998663	-0.007002	0.00472869
	6	0.265758	0.3021	0.140482	0.158459	0.0667943	0.0801936	0.0396582	0.0413435	0.0210063	0.0203637	0.0116226	0.00991094	0.00429884	0.00463144			6	0.221682	0.22218	0.117867	0.109534	0.053975	0.053484	0.0234839	0.0260327	0.00820671	0.0127544	0.00021046	0.00651686	-0.0019218	0.00309735			6	0.269772	0.31423	0.140484	0.165539	0.0675634	0.0819435	0.0286524	0.0412469	0.0141458	0.0209306	0.00035491	0.0103278	-0.0068194	0.00489044
	6.2	0.273729	0.311482	0.144468	0.16355	0.0687411	0.082814	0.0408467	0.0427058	0.0212509	0.0210376	0.0126142	0.0102396	0.00461258	0.00478518			6.2	0.227917	0.229053	0.120712	0.113025	0.0555885	0.0552139	0.0240463	0.026881	0.00872536	0.0131715	0.00064535	0.00673038	-0.001658	0.00319892			6.2	0.277635	0.323772	0.144649	0.170789	0.0693489	0.0845986	0.0296574	0.0425977	0.0145212	0.0216198	0.00041738	0.0106687	-0.0070318	0.0050521
	6.4	0.281154	0.320822	0.148475	0.168629	0.0705036	0.0854311	0.0413831	0.0440672	0.0211197	0.0217111	0.0126131	0.0105681	0.0043524	0.00493888			6.4	0.234338	0.235894	0.123531	0.116506	0.057075	0.0569405	0.0246157	0.027728	0.00896109	0.0135881	0.00147578	0.00694367	-0.0016156	0.00330039			6.4	0.284963	0.333257	0.148437	0.176022	0.0707286	0.0872488	0.0305983	0.043947	0.014465	0.0223084	0.00050233	0.0110095	-0.0069006	0.00521368
	6.6	0.288045	0.330119	0.15173	0.173697	0.0720004	0.0880449	0.0419428	0.0454275	0.0209035	0.0223843	0.0121583	0.0108966	0.00367867	0.00509254			6.6	0.240575	0.242702	0.126959	0.119977	0.0589505	0.0586638	0.0251009	0.0285738	0.00946325	0.0140042	0.00206888	0.00715671	-0.0012675	0.00340175			6.6	0.292775	0.342686	0.152501	0.181238	0.0723999	0.0898943	0.0315259	0.0452948	0.0145412	0.0229964	0.0008403	0.01135	-0.0070428	0.00537517
	6.8	0.295343	0.339375	0.155279	0.178752	0.0739663	0.0906553	0.0426756	0.0467869	0.0210027	0.0230572	0.0119697	0.0112249	0.00326136	0.00524616			6.8	0.246454	0.249477	0.130226	0.123438	0.0603846	0.0603837	0.0256479	0.0294183	0.00983295	0.0144198	0.00208894	0.00736953	-0.0011387	0.00350301			6.8	0.300728	0.352059	0.156483	0.186438	0.0740859	0.0925349	0.0321091	0.046641	0.0145353	0.0236839	0.00132691	0.0116903	-0.0072752	0.00553657
	7	0.303128	0.348589	0.159084	0.183795	0.0762142	0.0932624	0.043631	0.0481452	0.0213514	0.0237298	0.0122536	0.0115531	0.003231	0.00539973			7	0.252787	0.256221	0.132907	0.126889	0.0618092	0.0621003	0.0259495	0.0302617	0.00963344	0.0148349	0.00192729	0.0075821	-0.0014851	0.00360416			7	0.309086	0.361377	0.161387	0.191621	0.076521	0.0951707	0.0334156	0.0479857	0.015133	0.0243709	0.00245626	0.0120304	-0.006775	0.00569789
	7.2	0.311136	0.357761	0.16325	0.188827	0.0783769	0.0958661	0.0449499	0.0495026	0.0224501	0.0244021	0.012635	0.0118812	0.00352896	0.00555326			7.2	0.25941	0.262932	0.136203	0.13033	0.0637424	0.0638136	0.0268298	0.0311037	0.0100799	0.0152495	0.00221052	0.00779444	-0.0015551	0.00370521			7.2	0.316844	0.37064	0.165275	0.196787	0.0782557	0.0978017	0.0342451	0.0493289	0.0151658	0.0250573	0.0027829	0.0123703	-0.0070691	0.00585911
	7.4	0.319039	0.366892	0.167063	0.193847	0.0806693	0.0984665	0.0457574	0.0508589	0.0230315	0.025074	0.0127956	0.0122092	0.00379398	0.00570676			7.4	0.265098	0.269612	0.139232	0.133761	0.0652516	0.0655236	0.0279549	0.0319446	0.0103135	0.0156635	0.00212608	0.00800655	-0.001884	0.00380614			7.4	0.324487	0.379848	0.169349	0.201937	0.0799115	0.100428	0.0351339	0.0506706	0.0157959	0.0257431	0.00319899	0.01271	-0.0067965	0.00602026
	7.6	0.327191	0.375982	0.171175	0.198855	0.0827583	0.101064	0.0468296	0.0522142	0.0242724	0.0257456	0.0126556	0.012537	0.00384501	0.00586021			7.6	0.271113	0.27626	0.142157	0.137182	0.0672168	0.0672303	0.0288413	0.0327842	0.0106064	0.0160771	0.00237317	0.00821842	-0.0020309	0.00390698			7.6	0.332909	0.389001	0.173666	0.207071	0.0824204	0.103049	0.0364045	0.0520107	0.0165067	0.0264285	0.00399311	0.0130495	-0.0061526	0.00618131
	7.8	0.335356	0.385031	0.175842	0.203851	0.0852925	0.103657	0.0478681	0.0535685	0.0253748	0.026417	0.0130765	0.0128648	0.0041951	0.00601362			7.8	0.277164	0.282876	0.145583	0.140594	0.0688946	0.0689336	0.0303135	0.0336226	0.0115137	0.0164901	0.0026233	0.00843006	-0.0019747	0.0040077			7.8	0.341076	0.398101	0.177564	0.212188	0.0846304	0.105666	0.0368829	0.0533493	0.0173098	0.0271132	0.00417852	0.0133887	-0.0060177	0.00634228
	8	0.343402	0.394039	0.180136	0.208835	0.0873309	0.106248	0.0488594	0.0549218	0.0260288	0.027088	0.0135307	0.0131925	0.00467972	0.00616699			8	0.283232	0.289461	0.148791	0.143995	0.0706442	0.0706337	0.031545	0.0344598	0.0123453	0.0169027	0.00266562	0.00864146	-0.0015516	0.00410833			8	0.348577	0.407146	0.181411	0.217289	0.0863833	0.108278	0.0374147	0.0546864	0.0175718	0.0277975	0.00397214	0.0137278	-0.006076	0.00650317
	8.2	0.351374	0.403007	0.184365	0.213808	0.0893299	0.108835	0.0496324	0.0562741	0.0266442	0.0277586	0.0132456	0.01352	0.00478677	0.00632032			8.2	0.28863	0.296014	0.1517	0.147387	0.0720347	0.0723306	0.0320583	0.0352957	0.0122414	0.0173147	0.00261587	0.00885263	-0.0015029	0.00420884			8.2	0.356868	0.416138	0.185875	0.222374	0.0887699	0.110885	0.0388504	0.056022	0.0181647	0.0284812	0.00415034	0.0140666	-0.0051468	0.00666396
	8.4	0.359336	0.411934	0.188862	0.218768	0.0918638	0.111419	0.0509587	0.0576255	0.0276212	0.028429	0.0139714	0.0138475	0.0051281	0.0064736			8.4	0.294593	0.302537	0.154771	0.150769	0.0734195	0.0740241	0.0330099	0.0361304	0.0125033	0.0177263	0.0028197	0.00906357	-0.0015847	0.00430925			8.4	0.364631	0.425077	0.189812	0.227443	0.0909533	0.113488	0.040166	0.057356	0.0184218	0.0291643	0.00390854	0.0144052	-0.0049915	0.00682468
	8.6	0.366497	0.420821	0.192181	0.223718	0.0931263	0.113999	0.0517473	0.0589758	0.0275305	0.0290991	0.0135685	0.0141748	0.0045698	0.00662685			8.6	0.300514	0.309028	0.157557	0.154142	0.0747903	0.0757144	0.0339345	0.036964	0.0128065	0.0181373	0.00299399	0.00927427	-0.0015757	0.00440956			8.6	0.372763	0.433963	0.193634	0.232495	0.0932552	0.116085	0.0412761	0.0586885	0.0188225	0.029847	0.0043221	0.0147437	-0.0043218	0.0069853
	8.8	0.374942	0.429668	0.197058	0.228655	0.0955125	0.116576	0.053152	0.0603251	0.0283484	0.0297688	0.0146135	0.014502	0.00471845	0.00678005			8.8	0.306713	0.315488	0.161191	0.157505	0.0764852	0.0774014	0.0351278	0.0377962	0.0134681	0.0185478	0.00341608	0.00948474	-0.0010574	0.00450976			8.8	0.380516	0.442796	0.197656	0.237531	0.0952138	0.118678	0.0420325	0.0600196	0.01906	0.030529	0.00430469	0.0150819	-0.0040543	0.00714584
	9	0.382789	0.438475	0.200871	0.233581	0.0974695	0.11915	0.053905	0.0616734	0.0282375	0.0304382	0.0144241	0.0148291	0.00424984	0.00693322			9	0.312522	0.321918	0.164178	0.160858	0.0774271	0.0790851	0.0361735	0.0386273	0.0140169	0.0189579	0.00369321	0.00969497	-0.0009813	0.00460985			9	0.388105	0.451577	0.201769	0.242551	0.097162	0.121266	0.0427511	0.0613491	0.0195918	0.0312105	0.00464144	0.0154198	-0.0039123	0.00730629
	9.2	0.389986	0.447242	0.205072	0.238495	0.0988912	0.121721	0.0544989	0.0630207	0.0281867	0.0311073	0.0141404	0.0151561	0.00393125	0.00708634			9.2	0.317964	0.328318	0.166636	0.164201	0.0784846	0.0807656	0.0364893	0.0394572	0.0135333	0.0193674	0.00349866	0.00990497	-0.0014969	0.00470984			9.2	0.395844	0.460306	0.205687	0.247556	0.0990522	0.12385	0.0435113	0.0626771	0.0200369	0.0318915	0.00455313	0.0157576	-0.0038823	0.00746666
	9.4	0.397947	0.45597	0.20898	0.243398	0.100758	0.124288	0.0559647	0.064367	0.0285187	0.0317762	0.0142284	0.015483	0.00399744	0.00723942			9.4	0.324119	0.334687	0.169838	0.167535	0.0801101	0.0824429	0.0367974	0.0402858	0.0141667	0.0197764	0.00389747	0.0101147	-0.0012544	0.00480973			9.4	0.403756	0.468984	0.209985	0.252544	0.100826	0.126429	0.0446346	0.0640036	0.0210805	0.032572	0.00511548	0.0160952	-0.0037888	0.00762694
	9.6	0.406172	0.464659	0.213371	0.248289	0.102981	0.126852	0.0573489	0.0657124	0.0293532	0.0324446	0.0150089	0.0158098	0.00423157	0.00739246			9.6	0.330292	0.341025	0.173092	0.170859	0.0815502	0.0841169	0.0378593	0.0411133	0.0147149	0.0201849	0.00447347	0.0103243	-0.0008607	0.00490951			9.6	0.411411	0.47761	0.213635	0.257516	0.103062	0.129003	0.0454085	0.0653286	0.0217794	0.0332519	0.00577309	0.0164326	-0.0041455	0.00778713
	9.8	0.413948	0.473308	0.217825	0.253169	0.105563	0.129413	0.0586956	0.0670567	0.0301962	0.0331128	0.0158042	0.0161364	0.00472007	0.00754546			9.8	0.336148	0.347334	0.17632	0.174174	0.0831834	0.0857877	0.0385973	0.0419395	0.0157808	0.0205929	0.00526157	0.0105336	0.00030405	0.00500919			9.8	0.418874	0.486185	0.217666	0.262473	0.104895	0.131572	0.046468	0.0666521	0.0222105	0.0339313	0.00603649	0.0167697	-0.0047987	0.00794724
	10	0.421675	0.481918	0.221939	0.258037	0.10699	0.131971	0.0600787	0.0684	0.0306272	0.0337807	0.0160603	0.016463	0.0046261	0.00769842			10	0.341873	0.353612	0.17895	0.177479	0.0845423	0.0874552	0.0393293	0.0427645	0.0161219	0.0210005	0.00553618	0.0107427	0.00020639	0.00510876			10	0.426879	0.49471	0.221606	0.267414	0.107036	0.134137	0.0476353	0.067974	0.0232075	0.0346101	0.00637568	0.0171067	-0.0046066	0.00810726
	10.2	0.429233	0.49049	0.225409	0.262893	0.108397	0.134525	0.0592015	0.0697423	0.0307543	0.0344482	0.0158552	0.0167894	0.00428221	0.00785134			10.2	0.347514	0.359861	0.181528	0.180775	0.0855045	0.0891196	0.0398205	0.0435883	0.0162948	0.0214075	0.00580291	0.0109515	0.00058564	0.00520822			10.2	0.434795	0.503184	0.225661	0.272339	0.109197	0.136697	0.0492875	0.0692945	0.0240746	0.0352884	0.00695819	0.0174434	-0.0042105	0.0082672
	10.4	0.436771	0.499023	0.229271	0.267739	0.110328	0.137076	0.0606651	0.0710837	0.0312005	0.0351154	0.0158656	0.0171158	0.0041191	0.00800421			10.4	0.352451	0.36608	0.184137	0.184061	0.0867495	0.0907807	0.0401895	0.044411	0.0164541	0.021814	0.00560962	0.0111601	0.00017824	0.00530759			10.4	0.44235	0.511608	0.229584	0.277248	0.111288	0.139253	0.0500137	0.0706135	0.0247419	0.0359661	0.00743459	0.0177799	-0.0040979	0.00842705
	10.6	0.44423	0.507517	0.232958	0.272572	0.112639	0.139623	0.06233	0.072424	0.0315407	0.0357823	0.0159853	0.017442	0.00393937	0.00815705			10.6	0.357771	0.37227	0.18696	0.187338	0.0883331	0.0924386	0.0404796	0.0452324	0.0165374	0.02222	0.00517548	0.0113685	9.18e-05	0.00540685			10.6	0.450299	0.519982	0.233934	0.282142	0.113625	0.141804	0.0510754	0.071931	0.0258254	0.0366433	0.0078199	0.0181162	-0.0042564	0.00858682
	10.8	0.452489	0.515973	0.23748	0.277395	0.115151	0.142168	0.0643186	0.0737634	0.0325017	0.0364489	0.0167792	0.0177681	0.00474974	0.00830984			10.8	0.362984	0.37843	0.189466	0.190606	0.089562	0.0940933	0.041493	0.0460526	0.0169283	0.0226256	0.00496866	0.0115766	0.00038312	0.005506			10.8	0.458163	0.528306	0.238285	0.28702	0.115958	0.14435	0.0518319	0.073247	0.0264983	0.03732	0.0083932	0.0184523	-0.0045903	0.0087465
	11	0.460654	0.524391	0.241696	0.282206	0.117586	0.144709	0.0662741	0.0751018	0.0336584	0.0371152	0.0175142	0.0180941	0.00522806	0.00846259			11	0.368336	0.38456	0.192278	0.193864	0.0911344	0.0957448	0.0425824	0.0468716	0.0172932	0.0230306	0.00524943	0.0117846	0.0006422	0.00560505			11	0.46566	0.536582	0.242464	0.291882	0.118089	0.146891	0.0526157	0.0745615	0.0270401	0.0379962	0.00889643	0.0187882	-0.0049931	0.00890609
	11.2	0.468626	0.532771	0.246182	0.287005	0.11997	0.147247	0.0678047	0.0764391	0.0345824	0.0377812	0.0178487	0.01842	0.00566663	0.00861531			11.2	0.37424	0.390662	0.19571	0.197112	0.0933907	0.0973931	0.0436607	0.0476894	0.0183246	0.0234351	0.00602593	0.0119922	0.00136612	0.005704			11.2	0.473428	0.544808	0.246292	0.296729	0.119843	0.149428	0.0531777	0.0758745	0.0274611	0.0386718	0.0090957	0.0191239	-0.0052703	0.0090656
	11.4	0.476343	0.541114	0.250121	0.291794	0.121859	0.149782	0.0687678	0.0777755	0.0349954	0.0384468	0.0180406	0.0187458	0.00568459	0.00876798			11.4	0.379	0.396735	0.198329	0.200352	0.0948566	0.0990383	0.0444404	0.0485061	0.018593	0.0238392	0.00578492	0.0121997	0.00130089	0.00580284			11.4	0.481398	0.552986	0.250788	0.301561	0.12223	0.15196	0.0545916	0.077186	0.0283403	0.0393468	0.00958584	0.0194594	-0.0048784	0.00922502
	11.6	0.484603	0.549419	0.254662	0.296571	0.123978	0.152313	0.0703306	0.0791109	0.0360144	0.0391122	0.0186513	0.0190715	0.00643827	0.00892061			11.6	0.384369	0.402779	0.201022	0.203582	0.0968651	0.10068	0.0450717	0.0493215	0.018717	0.0242427	0.00559429	0.0124069	0.00115241	0.00590158			11.6	0.489275	0.561115	0.254706	0.306377	0.1244	0.154488	0.0557586	0.078496	0.0289595	0.0400214	0.00999769	0.0197947	-0.0049352	0.00938436
	11.8	0.49262	0.557686	0.258882	0.301337	0.12647	0.154841	0.07183	0.0804453	0.0366835	0.0397772	0.0192922	0.0193971	0.00707057	0.0090732			11.8	0.390264	0.408794	0.204128	0.206803	0.0985071	0.102319	0.0460311	0.0501357	0.0190233	0.0246458	0.00556771	0.0126139	0.00121335	0.00600022			11.8	0.497026	0.569196	0.25879	0.311178	0.126126	0.157011	0.0563141	0.0798045	0.0294097	0.0406954	0.00963484	0.0201297	-0.0049069	0.00954361
	12	0.499657	0.565916	0.262514	0.306091	0.128018	0.157366	0.0726613	0.0817788	0.0372275	0.0404419	0.0193583	0.0197225	0.00679378	0.00922575			12	0.395711	0.41478	0.207155	0.210014	0.100166	0.103955	0.0466482	0.0509488	0.0190702	0.0250483	0.00562698	0.0128207	0.00147327	0.00609875			12	0.504736	0.57723	0.26277	0.315963	0.128174	0.15953	0.0574452	0.0811116	0.0298339	0.0413688	0.00965021	0.0204646	-0.0048972	0.00970278
	12.2	0.507018	0.574109	0.266306	0.310835	0.129594	0.159888	0.0732765	0.0831112	0.0378595	0.0411063	0.0191165	0.0200479	0.00658965	0.00937825			12.2	0.401348	0.420739	0.210408	0.213216	0.102119	0.105587	0.0474667	0.0517607	0.0196453	0.0254504	0.00605995	0.0130273	0.00189493	0.00619718			12.2	0.512454	0.585216	0.266812	0.320734	0.130334	0.162044	0.0586299	0.0824171	0.0299408	0.0420418	0.00951681	0.0207992	-0.004229	0.00986186
	12.4	0.514222	0.582265	0.270236	0.315567	0.131569	0.162407	0.0743972	0.0844426	0.0381715	0.0417704	0.0195472	0.0203731	0.00701028	0.00953072			12.4	0.406862	0.426668	0.213416	0.21641	0.103522	0.107216	0.0483318	0.0525714	0.0199684	0.025852	0.00642399	0.0132336	0.00185836	0.00629551			12.4	0.519946	0.593155	0.270691	0.325489	0.132157	0.164553	0.0595048	0.0837212	0.0301848	0.0427141	0.00976465	0.0211337	-0.0041932	0.0100208
	12.6	0.52206	0.590384	0.274604	0.320288	0.133735	0.164922	0.0757633	0.0857731	0.038838	0.0424342	0.0201536	0.0206983	0.00763517	0.00968314			12.6	0.412948	0.43257	0.216673	0.219593	0.105548	0.108843	0.0492981	0.0533809	0.0204781	0.026253	0.00675682	0.0134396	0.00194694	0.00639373			12.6	0.527464	0.601046	0.274891	0.330229	0.134167	0.167058	0.0604516	0.0850238	0.0303985	0.043386	0.00978575	0.0214679	-0.0038176	0.0101798
	12.8	0.529882	0.598467	0.278881	0.324998	0.135649	0.167434	0.0762988	0.0871026	0.0389004	0.0430976	0.020397	0.0210233	0.00768445	0.00983553			12.8	0.418231	0.438444	0.219695	0.222768	0.106979	0.110466	0.0496028	0.0541892	0.0204136	0.0266536	0.00708162	0.0136455	0.00155038	0.00649185			12.8	0.534393	0.608891	0.278848	0.334953	0.135895	0.169558	0.0612248	0.0863249	0.0301367	0.0440574	0.00976369	0.0218019	-0.0035253	0.0103386
	13	0.537644	0.606513	0.282545	0.329697	0.137501	0.169943	0.0774168	0.0884311	0.0397407	0.0437608	0.020357	0.0213482	0.00835302	0.00998787			13	0.42377	0.444289	0.222525	0.225934	0.108395	0.112086	0.0504618	0.0549963	0.020734	0.0270537	0.00713973	0.0138511	0.00110094	0.00658987			13	0.54141	0.61669	0.282552	0.339663	0.137751	0.172054	0.0622183	0.0876246	0.0300305	0.0447281	0.010048	0.0221357	-0.0036141	0.0104973
	13.2	0.544895	0.614523	0.286709	0.334385	0.139365	0.172448	0.0784096	0.0897586	0.0405361	0.0444236	0.0205388	0.021673	0.00885145	0.0101402			13.2	0.429317	0.450107	0.225478	0.229091	0.110178	0.113702	0.0513327	0.0558023	0.0208781	0.0274533	0.00717127	0.0140565	0.00064191	0.00668778			13.2	0.549264	0.624443	0.286496	0.344358	0.139761	0.174545	0.0636101	0.0889228	0.0307163	0.0453984	0.0105884	0.0224693	-0.0033247	0.010656
	13.4	0.552436	0.622497	0.289952	0.339062	0.141274	0.174951	0.0791291	0.0910851	0.0410991	0.0450862	0.0207795	0.0219977	0.00909881	0.0102924			13.4	0.43543	0.455897	0.228508	0.232238	0.111991	0.115316	0.0522607	0.056607	0.0216032	0.0278525	0.00761502	0.0142617	0.00086916	0.0067856			13.4	0.556497	0.632149	0.290349	0.349038	0.141499	0.177031	0.0644963	0.0902195	0.0315764	0.0460681	0.0110145	0.0228027	-0.0031032	0.0108145
	13.6	0.56011	0.630435	0.294267	0.343727	0.143454	0.17745	0.0797977	0.0924107	0.0419566	0.0457484	0.0212913	0.0223223	0.00921942	0.0104447			13.6	0.440937	0.46166	0.231318	0.235376	0.113267	0.116926	0.0531565	0.0574107	0.0221015	0.0282511	0.00813388	0.0144666	0.00078995	0.0068833			13.6	0.56404	0.63981	0.294061	0.353703	0.143689	0.179513	0.065085	0.0915147	0.0322654	0.0467373	0.0113458	0.0231359	-0.0027395	0.010973
	13.8	0.567621	0.638337	0.298369	0.348382	0.145473	0.179946	0.080332	0.0937352	0.0425358	0.0464103	0.0216904	0.0226468	0.00990422	0.0105968			13.8	0.446696	0.467396	0.234672	0.238506	0.114936	0.118534	0.0539352	0.0582131	0.0230503	0.0286492	0.00889295	0.0146714	0.0013555	0.00698091			13.8	0.571125	0.647426	0.297803	0.358353	0.145775	0.181991	0.0660815	0.0928084	0.0327364	0.047406	0.0113768	0.0234689	-0.0025689	0.0111314
	14	0.57502	0.646204	0.301714	0.353026	0.146923	0.182439	0.0801037	0.0950588	0.0424557	0.0470719	0.0212633	0.0229712	0.0096384	0.010749			14	0.451931	0.473104	0.237195	0.241626	0.116098	0.120138	0.054449	0.0590144	0.0230003	0.0290469	0.00894438	0.0148759	0.00084636	0.00707842			14	0.57841	0.654997	0.301542	0.362988	0.148051	0.184464	0.0668591	0.0941007	0.0333699	0.0480742	0.0116179	0.0238017	-0.0017589	0.0112897
	14.2	0.582643	0.654035	0.305668	0.357659	0.148786	0.184929	0.0798671	0.0963814	0.0427541	0.0477332	0.0216515	0.0232954	0.00981998	0.0109011			14.2	0.456826	0.478785	0.239694	0.244738	0.117106	0.121739	0.0551659	0.0598144	0.0232459	0.029444	0.00939596	0.0150801	0.00047324	0.00717582			14.2	0.586121	0.662523	0.305383	0.367608	0.150207	0.186932	0.068377	0.0953915	0.0339824	0.0487418	0.0123854	0.0241342	-0.0010216	0.011448
	14.4	0.590063	0.661831	0.309497	0.362281	0.151303	0.187415	0.08237	0.0977031	0.0429796	0.0483941	0.0221314	0.0236196	0.0102154	0.0110531			14.4	0.462111	0.484439	0.242099	0.247841	0.118538	0.123338	0.0557336	0.0606134	0.0233474	0.0298407	0.00971619	0.0152842	0.00015393	0.00727312			14.4	0.59349	0.670004	0.309436	0.372214	0.152657	0.189396	0.0693424	0.0966809	0.0348526	0.0494088	0.012863	0.0244666	-0.0008752	0.0116061
	14.6	0.597415	0.669592	0.313525	0.366892	0.15332	0.189899	0.0830925	0.0990237	0.0431585	0.0490548	0.0227468	0.0239436	0.0105838	0.0112052			14.6	0.467589	0.490066	0.244982	0.250934	0.119884	0.124933	0.0563575	0.0614111	0.0235459	0.0302369	0.0100889	0.015488	0.00018877	0.00737032			14.6	0.601101	0.677441	0.313415	0.376805	0.155203	0.191856	0.0703633	0.0979688	0.0359634	0.0500754	0.0132239	0.0247988	-0.0005878	0.0117642
	14.8	0.604938	0.677318	0.317399	0.371492	0.155344	0.192379	0.0842751	0.100343	0.0433431	0.0497151	0.0230476	0.0242676	0.01092	0.0113571			14.8	0.472895	0.495666	0.247924	0.254019	0.121418	0.126525	0.0575285	0.0622077	0.0245885	0.0306326	0.0109097	0.0156916	0.000672	0.00746741			14.8	0.608487	0.684835	0.317217	0.381382	0.157668	0.194311	0.0712253	0.0992552	0.0365444	0.0507414	0.0137587	0.0251307	-0.0006314	0.0119222
	15	0.611964	0.685008	0.321447	0.376081	0.157342	0.194856	0.0847274	0.101662	0.0432685	0.0503752	0.0233111	0.0245914	0.01051	0.0115091			15	0.478243	0.50124	0.250973	0.257095	0.12323	0.128113	0.0581345	0.0630031	0.0251176	0.0310278	0.0115482	0.0158949	0.00107828	0.00756441			15	0.616185	0.692184	0.321231	0.385943	0.15971	0.196762	0.0724753	0.10054	0.0369097	0.0514069	0.0143976	0.0254625	-0.0001024	0.0120801
	15.2	0.619506	0.692665	0.325615	0.38066	0.159064	0.197329	0.0853559	0.10298	0.0436843	0.0510349	0.023575	0.0249151	0.0106655	0.011661			15.2	0.483313	0.506788	0.253858	0.260162	0.124419	0.129699	0.0587483	0.0637974	0.0255897	0.0314226	0.0116896	0.0160981	0.00153643	0.0076613			15.2	0.623968	0.69949	0.325554	0.390491	0.161701	0.199208	0.0737975	0.101824	0.0374161	0.0520719	0.0148124	0.025794	0.00059088	0.0122378
	15.4	0.626574	0.700286	0.329394	0.385227	0.160949	0.1998	0.0859192	0.104297	0.0439906	0.0516943	0.0238031	0.0252387	0.0105398	0.0118128			15.4	0.487835	0.512309	0.255822	0.26322	0.124969	0.131282	0.0589579	0.0645905	0.0253358	0.0318169	0.0111096	0.016301	0.00090123	0.00775809			15.4	0.631484	0.706753	0.329553	0.395023	0.163763	0.20165	0.0752498	0.103106	0.0380621	0.0527363	0.0152078	0.0261253	0.00112484	0.0123956
	15.6	0.633972	0.707874	0.333149	0.389784	0.163164	0.202267	0.0868669	0.105612	0.0445223	0.0523534	0.0235793	0.0255622	0.0109346	0.0119646			15.6	0.493328	0.517803	0.258542	0.26627	0.126159	0.132862	0.0595624	0.0653824	0.0254899	0.0322106	0.0111649	0.0165037	0.00082453	0.00785478			15.6	0.638624	0.713973	0.33323	0.399542	0.165232	0.204087	0.0758095	0.104386	0.0387465	0.0534002	0.0156299	0.0264564	0.00101514	0.0125532
	15.8	0.640611	0.715427	0.336471	0.394331	0.164736	0.204732	0.0872205	0.106927	0.0444873	0.0530122	0.0231154	0.0258856	0.00998329	0.0121164			15.8	0.498568	0.523272	0.261251	0.26931	0.127431	0.134438	0.0601252	0.0661733	0.0256434	0.0326039	0.0108413	0.0167061	0.00119226	0.00795137			15.8	0.64633	0.72115	0.33724	0.404046	0.167368	0.20652	0.0771888	0.105665	0.0394408	0.0540636	0.0156644	0.0267874	0.00133814	0.0127108
	16	0.647461	0.722946	0.340405	0.398866	0.166397	0.207193	0.08765	0.108241	0.04477	0.0536707	0.0229704	0.0262089	0.00946605	0.0122681			16	0.503581	0.528715	0.263873	0.272342	0.128655	0.136012	0.0606742	0.0669629	0.0259687	0.0329967	0.0107117	0.0169084	0.00159493	0.00804786			16	0.653454	0.728285	0.341704	0.408535	0.169426	0.208948	0.0783139	0.106943	0.0398164	0.0547265	0.0157	0.0271181	0.00114574	0.0128682
	16.2	0.655045	0.730432	0.344455	0.403391	0.168352	0.209651	0.0885826	0.109554	0.0451685	0.0543289	0.0230641	0.0265321	0.0096404	0.0124198			16.2	0.508974	0.534131	0.266588	0.275366	0.130304	0.137583	0.0612015	0.0677514	0.0266567	0.0333891	0.0107004	0.0171104	0.00170672	0.00814425			16.2	0.660418	0.735377	0.345559	0.413011	0.171044	0.211372	0.0791209	0.108219	0.0401497	0.0553888	0.015313	0.0274486	0.00114963	0.0130256
	16.4	0.662153	0.737883	0.348432	0.407905	0.170272	0.212106	0.0897538	0.110866	0.0453771	0.0549868	0.0235178	0.0268552	0.0100985	0.0125715			16.4	0.514004	0.539523	0.268965	0.27838	0.131859	0.13915	0.061728	0.0685387	0.0265337	0.0337809	0.010443	0.0173122	0.00159279	0.00824053			16.4	0.667554	0.742427	0.349479	0.417472	0.172466	0.213792	0.0799561	0.109494	0.0405709	0.0560506	0.0150119	0.0277789	0.00063593	0.0131829
	16.6	0.669556	0.745301	0.35207	0.412409	0.171932	0.214558	0.0904909	0.112177	0.0458358	0.0556443	0.0236907	0.0271781	0.00981392	0.0127231			16.6	0.518736	0.544888	0.271642	0.281386	0.13326	0.140715	0.062193	0.0693249	0.0272537	0.0341723	0.0101853	0.0175138	0.00165705	0.00833672			16.6	0.674811	0.749436	0.353342	0.421919	0.174051	0.216207	0.0806626	0.110767	0.040807	0.0567119	0.0144817	0.028109	0.00012447	0.0133401
	16.8	0.676537	0.752686	0.355625	0.416901	0.173797	0.217006	0.0910335	0.113486	0.0461699	0.0563016	0.0236254	0.027501	0.0092761	0.0128746			16.8	0.523345	0.550228	0.274126	0.284384	0.134219	0.142276	0.062678	0.0701099	0.0275429	0.0345632	0.0101035	0.0177151	0.0018018	0.0084328			16.8	0.681841	0.756404	0.356674	0.426351	0.175773	0.218618	0.0809461	0.112039	0.0408664	0.0573727	0.0141171	0.0284389	-0.000358	0.0134973
	17	0.684314	0.760037	0.360032	0.421384	0.176079	0.219452	0.0930124	0.114795	0.0475938	0.0569585	0.0244412	0.0278237	0.00965163	0.0130262			17	0.528474	0.555543	0.276994	0.287372	0.135628	0.143835	0.0640294	0.0708938	0.0281429	0.0349536	0.00999535	0.0179162	0.00183118	0.00852878			17	0.688596	0.76333	0.360319	0.43077	0.177551	0.221024	0.0815667	0.11331	0.0416715	0.0580329	0.0140278	0.0287686	-0.0008959	0.0136543
	17.2	0.69118	0.767355	0.363546	0.425856	0.177727	0.221894	0.093671	0.116103	0.047924	0.0576151	0.0243483	0.0281464	0.00936945	0.0131777			17.2	0.533943	0.560832	0.279437	0.290353	0.137412	0.14539	0.0651252	0.0716765	0.0285812	0.0353435	0.0100003	0.0181171	0.00199011	0.00862467			17.2	0.69593	0.770215	0.364458	0.435174	0.17967	0.223426	0.0826634	0.114579	0.0433605	0.0586926	0.0143023	0.029098	-0.0007803	0.0138113
	17.4	0.698564	0.77464	0.367637	0.430317	0.179415	0.224333	0.0946091	0.11741	0.0486825	0.0582715	0.0249281	0.0284689	0.00941664	0.0133291			17.4	0.539319	0.566096	0.281971	0.293324	0.138746	0.146942	0.0658185	0.0724581	0.0288429	0.0357329	0.0101897	0.0183178	0.00216667	0.00872045			17.4	0.702954	0.777059	0.368106	0.439565	0.181463	0.225824	0.0831638	0.115846	0.0437915	0.0593518	0.0142967	0.0294273	-0.0010155	0.0139681
	17.6	0.705922	0.781892	0.372204	0.434768	0.181247	0.226769	0.0957567	0.118717	0.0494906	0.0589275	0.0258017	0.0287913	0.0098037	0.0134805			17.6	0.544392	0.571335	0.28497	0.296287	0.140202	0.148492	0.0669406	0.0732386	0.0294193	0.0361219	0.0102755	0.0185183	0.00202028	0.00881613			17.6	0.709779	0.783863	0.372197	0.443941	0.183242	0.228217	0.0837035	0.117112	0.0441795	0.0600105	0.0141456	0.0297564	-0.0012616	0.0141249
	17.8	0.71335	0.789112	0.376619	0.439208	0.183226	0.229202	0.0968394	0.120022	0.05038	0.0595832	0.0259394	0.0291136	0.0100217	0.0136319			17.8	0.549912	0.57655	0.287979	0.299242	0.141472	0.150038	0.0677275	0.0740179	0.0297382	0.0365104	0.0104873	0.0187185	0.00241808	0.00891171			17.8	0.716328	0.790627	0.375879	0.448303	0.184856	0.230606	0.0844644	0.118377	0.0441018	0.0606686	0.0140031	0.0300852	-0.0018127	0.0142816
	18	0.720696	0.796299	0.380464	0.443638	0.185287	0.231632	0.0976518	0.121326	0.0510263	0.0602386	0.0262941	0.0294358	0.00994239	0.0137832			18	0.555134	0.581739	0.290633	0.302188	0.14324	0.151582	0.068816	0.0747961	0.0300125	0.0368984	0.0109024	0.0189185	0.00264315	0.00900719			18	0.723594	0.797351	0.379616	0.452652	0.187029	0.23299	0.0851963	0.11964	0.0446934	0.0613262	0.0145813	0.0304139	-0.0017273	0.0144383
	18.2	0.728404	0.803454	0.385195	0.448057	0.187394	0.234059	0.0990502	0.122629	0.0518841	0.0608937	0.0275872	0.0297579	0.0106782	0.0139345			18.2	0.559924	0.586904	0.293414	0.305125	0.144765	0.153122	0.0697066	0.0755731	0.030196	0.037286	0.0111956	0.0191183	0.0023403	0.00910257			18.2	0.73087	0.804035	0.382942	0.456987	0.18862	0.235371	0.0860736	0.120902	0.0449271	0.0619833	0.0145587	0.0307424	-0.0021469	0.0145948
	18.4	0.735097	0.810576	0.388803	0.452466	0.18949	0.236482	0.100122	0.123931	0.0523893	0.0615484	0.0279394	0.0300799	0.0107423	0.0140857			18.4	0.5651	0.592045	0.296152	0.308054	0.145966	0.15466	0.0700309	0.0763491	0.0300676	0.0376731	0.0115615	0.0193179	0.00245542	0.00919785			18.4	0.737466	0.810679	0.386713	0.461308	0.191072	0.237746	0.086876	0.122163	0.045518	0.0626399	0.0146746	0.0310706	-0.0021783	0.0147513
	18.6	0.742277	0.817667	0.39297	0.456864	0.191186	0.238903	0.101355	0.125232	0.0529903	0.0622029	0.0281842	0.0304018	0.0108876	0.0142369			18.6	0.569654	0.59716	0.299503	0.310975	0.147311	0.156194	0.0708851	0.0771238	0.0306428	0.0380597	0.0117423	0.0195172	0.00260823	0.00929303			18.6	0.744384	0.817284	0.390367	0.465615	0.192822	0.240118	0.0873979	0.123422	0.0454865	0.063296	0.0147077	0.0313987	-0.0024695	0.0149076
	18.8	0.749404	0.824725	0.39642	0.461253	0.193035	0.24132	0.103089	0.126533	0.0533548	0.0628571	0.0278506	0.0307235	0.0106987	0.0143881			18.8	0.574963	0.602252	0.302496	0.313887	0.14914	0.157726	0.071711	0.0778975	0.0311527	0.0384458	0.0125657	0.0197164	0.00286785	0.00938811			18.8	0.751841	0.82385	0.394492	0.469908	0.195235	0.242485	0.0891112	0.124679	0.0457906	0.0639515	0.0158459	0.0317265	-0.0017566	0.0150639
	19	0.756449	0.831752	0.400328	0.46563	0.194779	0.243735	0.103652	0.127832	0.0537634	0.0635109	0.0280569	0.0310452	0.010724	0.0145392			19	0.579419	0.60732	0.304944	0.316791	0.150182	0.159255	0.0719458	0.07867	0.0309915	0.0388315	0.0123757	0.0199152	0.00285337	0.0094831			19	0.760046	0.830378	0.398758	0.474188	0.197755	0.244848	0.0911541	0.125935	0.0465061	0.0646065	0.0170775	0.0320541	-0.0001473	0.0152201
	19.2	0.764027	0.838747	0.404172	0.469998	0.196829	0.246146	0.10505	0.12913	0.0545528	0.0641645	0.0278162	0.0313667	0.0112999	0.0146903			19.2	0.584072	0.612363	0.307679	0.319687	0.151178	0.16078	0.0727495	0.0794414	0.0308707	0.0392166	0.0126104	0.0201139	0.00275513	0.00957798			19.2	0.767889	0.836866	0.402888	0.478454	0.200163	0.247207	0.0925584	0.12719	0.0472395	0.065261	0.0176532	0.0323816	0.00046903	0.0153762
	19.4	0.771229	0.84571	0.408199	0.474355	0.199168	0.248554	0.106127	0.130428	0.0549777	0.0648177	0.0279486	0.0316882	0.0116374	0.0148413			19.4	0.589123	0.617382	0.310467	0.322574	0.152505	0.162303	0.0732146	0.0802116	0.0309841	0.0396013	0.0126378	0.0203124	0.00275922	0.00967276			19.4	0.775431	0.843316	0.407214	0.482706	0.202558	0.249561	0.0943018	0.128443	0.0484928	0.065915	0.0187371	0.0327088	0.00141396	0.0155323
	19.6	0.77854	0.852642	0.411936	0.478702	0.201143	0.250959	0.107246	0.131724	0.0555745	0.0654707	0.0282049	0.0320095	0.0124181	0.0149923			19.6	0.59397	0.622378	0.313206	0.325453	0.153944	0.163823	0.0737702	0.0809808	0.031392	0.0399856	0.012433	0.0205107	0.00292355	0.00976744			19.6	0.782385	0.849728	0.411429	0.486945	0.204739	0.251911	0.0955487	0.129695	0.0490338	0.0665684	0.0194357	0.0330358	0.00189309	0.0156882
	19.8	0.785868	0.859543	0.416154	0.483039	0.203289	0.253361	0.108486	0.13302	0.056259	0.0661233	0.0287364	0.0323308	0.0124628	0.0151433			19.8	0.59828	0.62735	0.315625	0.328324	0.155428	0.16534	0.0741024	0.0817488	0.03167	0.0403693	0.012025	0.0207087	0.00296961	0.00986203			19.8	0.789678	0.856103	0.415654	0.491171	0.206973	0.254257	0.097306	0.130945	0.0496258	0.0672214	0.0198188	0.0333627	0.00239557	0.0158441
	20	0.793419	0.866413	0.420253	0.487365	0.205987	0.25576	0.110001	0.134314	0.0571839	0.0667756	0.0292927	0.0326519	0.0134209	0.0152942			20	0.603226	0.632298	0.318198	0.331187	0.157142	0.166854	0.074528	0.0825157	0.032542	0.0407526	0.0123064	0.0209065	0.00311147	0.00995651			20	0.796494	0.862439	0.419832	0.495383	0.208804	0.256599	0.098305	0.132194	0.0500313	0.0678738	0.0199767	0.0336893	0.00267408	0.0159999
	20.2	0.800721	0.873251	0.424072	0.491682	0.208317	0.258156	0.110976	0.135608	0.0577023	0.0674276	0.030033	0.0329729	0.014189	0.0154451			20.2	0.608386	0.637223	0.320761	0.334041	0.158597	0.168365	0.0751408	0.0832814	0.0334647	0.0411355	0.0129312	0.0211041	0.00296815	0.0100509			20.2	0.803543	0.868738	0.42337	0.499581	0.210481	0.258936	0.0995523	0.133442	0.0505096	0.0685257	0.0201252	0.0340157	0.00299726	0.0161556
	20.4	0.807582	0.880059	0.427451	0.495988	0.210116	0.260549	0.111884	0.1369	0.0582325	0.0680793	0.0302904	0.0332938	0.0144674	0.0155959			20.4	0.613435	0.642124	0.323836	0.336887	0.160268	0.169873	0.0759619	0.0840461	0.0340452	0.0415178	0.0133106	0.0213014	0.00353522	0.0101452			20.4	0.810887	0.875	0.427617	0.503766	0.212856	0.261269	0.100985	0.134688	0.0511148	0.0691771	0.0204206	0.0343419	0.00352404	0.0163112
	20.6	0.814853	0.886836	0.431047	0.500284	0.212093	0.262939	0.112665	0.138192	0.0590502	0.0687307	0.0307893	0.0336146	0.0144025	0.0157467			20.6	0.617952	0.647002	0.326637	0.339725	0.161435	0.171378	0.0765548	0.0848096	0.0347145	0.0418997	0.0134873	0.0214986	0.00380858	0.0102394			20.6	0.817449	0.881224	0.430982	0.507938	0.21473	0.263598	0.101681	0.135933	0.051475	0.069828	0.020506	0.0346679	0.00342032	0.0164667
	20.8	0.822008	0.893583	0.435147	0.50457	0.214411	0.265325	0.113518	0.139483	0.0599591	0.0693818	0.0313532	0.0339353	0.0145694	0.0158975			20.8	0.622865	0.651857	0.329293	0.342555	0.162722	0.17288	0.0771504	0.085572	0.0349349	0.0422811	0.0138376	0.0216955	0.00396911	0.0103335			20.8	0.824004	0.887412	0.434758	0.512097	0.216584	0.265922	0.102229	0.137176	0.0520563	0.0704783	0.0201215	0.0349937	0.00341742	0.0166222
	21	0.829499	0.900299	0.43889	0.508845	0.216316	0.267709	0.11468	0.140772	0.0605772	0.0700326	0.031979	0.0342559	0.0149634	0.0160482			21	0.62777	0.656689	0.331968	0.345376	0.164078	0.17438	0.078002	0.0863334	0.0351846	0.0426621	0.0139036	0.0218923	0.00372586	0.0104274			21	0.830629	0.893563	0.438797	0.516242	0.218685	0.268243	0.103378	0.138418	0.052861	0.0711282	0.0204865	0.0353193	0.00373345	0.0167776
	21.2	0.836357	0.906985	0.442758	0.513111	0.217947	0.27009	0.115048	0.142061	0.0607893	0.0706831	0.0320929	0.0345763	0.0150578	0.0161989			21.2	0.633314	0.661497	0.335064	0.34819	0.165722	0.175876	0.0786795	0.0870936	0.0358048	0.0430426	0.0140276	0.0220888	0.00397118	0.0105213			21.2	0.837785	0.899678	0.443085	0.520374	0.22107	0.270559	0.104571	0.139658	0.053523	0.0717775	0.0210157	0.0356447	0.00443304	0.0169328
	21.4	0.843217	0.913641	0.447053	0.517367	0.219672	0.272467	0.115513	0.143349	0.061521	0.0713333	0.032525	0.0348967	0.0150379	0.0163495			21.4	0.63813	0.666283	0.338043	0.350996	0.167105	0.17737	0.0797652	0.0878526	0.0361855	0.0434226	0.0141343	0.022285	0.00423923	0.0106151			21.4	0.845015	0.905757	0.447548	0.524493	0.223229	0.27287	0.10601	0.140897	0.054107	0.0724263	0.0215881	0.0359699	0.00494404	0.0170881
	21.6	0.850051	0.920267	0.451431	0.521612	0.221528	0.274842	0.116032	0.144636	0.0622424	0.0719831	0.0330362	0.035217	0.0149043	0.0165001			21.6	0.642839	0.671047	0.340607	0.353793	0.168624	0.17886	0.0809088	0.0886106	0.0366332	0.0438022	0.0146432	0.0224811	0.00440701	0.0107088			21.6	0.851324	0.9118	0.450938	0.528599	0.224763	0.275178	0.106362	0.142135	0.0540594	0.0730746	0.0212828	0.0362949	0.00464897	0.0172432
	21.8	0.857097	0.926863	0.455177	0.525848	0.223707	0.277213	0.1167	0.145922	0.0629109	0.0726327	0.0331069	0.0355371	0.0148943	0.0166507			21.8	0.647827	0.675787	0.34345	0.356582	0.170029	0.180348	0.0819517	0.0893675	0.0367917	0.0441813	0.014818	0.022677	0.00498297	0.0108024			21.8	0.857785	0.917807	0.454215	0.532692	0.226812	0.277482	0.10683	0.143371	0.05434	0.0737224	0.0212978	0.0366197	0.00412386	0.0173982
	22	0.863788	0.933429	0.45877	0.530074	0.22578	0.279582	0.117235	0.147207	0.0630705	0.0732819	0.033483	0.0358572	0.0147829	0.0168012			22	0.652612	0.680505	0.346375	0.359364	0.172121	0.181833	0.0829146	0.0901232	0.0371657	0.0445599	0.0152319	0.0228726	0.00558689	0.0108959			22	0.864552	0.923778	0.457881	0.536771	0.228792	0.279781	0.107405	0.144606	0.0548391	0.0743696	0.0217911	0.0369443	0.00436531	0.0175532
	22.2	0.870582	0.939966	0.462585	0.534289	0.227309	0.281947	0.117843	0.148491	0.0632513	0.0739309	0.033653	0.0361771	0.0146147	0.0169517			22.2	0.656981	0.685201	0.348774	0.362137	0.1731	0.183315	0.0834816	0.0908779	0.0368389	0.0449381	0.0151056	0.023068	0.00552203	0.0109893			22.2	0.871447	0.929714	0.461427	0.540838	0.230657	0.282076	0.108137	0.14584	0.0549037	0.0750164	0.021657	0.0372687	0.00379633	0.017708
	22.4	0.877188	0.946473	0.466146	0.538495	0.229073	0.284309	0.118459	0.149774	0.0638259	0.0745795	0.0332136	0.0364969	0.0142735	0.0171021			22.4	0.661721	0.689874	0.351104	0.364902	0.174126	0.184794	0.0838362	0.0916315	0.0366714	0.0453158	0.0154559	0.0232632	0.00556968	0.0110826			22.4	0.878172	0.935615	0.465311	0.544892	0.233039	0.284367	0.109239	0.147072	0.05576	0.0756626	0.0220442	0.0375929	0.00379811	0.0178628
	22.6	0.884481	0.952951	0.470147	0.542691	0.230834	0.286669	0.119761	0.151056	0.0647054	0.0752279	0.0333937	0.0368167	0.0144122	0.0172525			22.6	0.666537	0.694525	0.354115	0.36766	0.175851	0.186271	0.0849387	0.0923839	0.0371172	0.045693	0.0160091	0.0234582	0.00584378	0.0111758			22.6	0.885139	0.941481	0.469043	0.548932	0.234549	0.286654	0.110016	0.148303	0.0557346	0.0763083	0.0224435	0.0379169	0.00354934	0.0180175
	22.8	0.891662	0.9594	0.474187	0.546877	0.232643	0.289025	0.120816	0.152337	0.0653019	0.0758759	0.0333236	0.0371363	0.0146581	0.0174029			22.8	0.671111	0.699154	0.356324	0.370409	0.176908	0.187744	0.0852643	0.0931353	0.0365876	0.0460698	0.0159162	0.0236529	0.00539774	0.0112689			22.8	0.892319	0.947313	0.47296	0.55296	0.237225	0.288936	0.111876	0.149532	0.0568272	0.0769536	0.0233491	0.0382407	0.00433089	0.0181721
	23	0.898581	0.96582	0.478058	0.551053	0.234817	0.291379	0.121439	0.153617	0.0655104	0.0765236	0.0334666	0.0374558	0.0148256	0.0175532			23	0.67559	0.703761	0.358545	0.373151	0.177899	0.189215	0.085413	0.0938855	0.0364052	0.0464461	0.0156521	0.0238475	0.0054377	0.0113619			23	0.899796	0.95311	0.477117	0.556975	0.23943	0.291215	0.113363	0.15076	0.0577129	0.0775983	0.024157	0.0385643	0.00475662	0.0183267
	23.2	0.905363	0.97221	0.482095	0.555219	0.236741	0.293729	0.122612	0.154896	0.0659712	0.0771711	0.0333645	0.0377752	0.0152947	0.0177034			23.2	0.68027	0.708347	0.361453	0.375885	0.179431	0.190683	0.0866275	0.0946347	0.0368629	0.0468219	0.0161653	0.0240418	0.00582637	0.0114549			23.2	0.906554	0.958872	0.480966	0.560978	0.241366	0.293489	0.114264	0.151986	0.0582469	0.0782425	0.0243871	0.0388877	0.00460518	0.0184811
	23.4	0.912306	0.978572	0.486266	0.559376	0.238732	0.296076	0.123567	0.156175	0.0666231	0.0778182	0.0339742	0.0380945	0.0152976	0.0178537			23.4	0.684939	0.71291	0.364142	0.378611	0.180955	0.192148	0.0872733	0.0953828	0.0375293	0.0471973	0.0159328	0.0242359	0.00608351	0.0115477			23.4	0.912855	0.964601	0.484731	0.564967	0.242893	0.295759	0.114864	0.153211	0.0587032	0.0788861	0.0245221	0.0392109	0.00439433	0.0186355
	23.6	0.919125	0.984906	0.490156	0.563522	0.240728	0.29842	0.124393	0.157452	0.0669714	0.078465	0.0342585	0.0384137	0.0155538	0.0180039			23.6	0.689324	0.717452	0.366555	0.381329	0.182217	0.19361	0.0881298	0.0961298	0.0384362	0.0475723	0.0160817	0.0244298	0.0061843	0.0116404			23.6	0.919274	0.970296	0.488727	0.568944	0.24471	0.298025	0.115653	0.154435	0.058804	0.0795293	0.0246674	0.0395338	0.00427709	0.0187898
	23.8	0.926011	0.99121	0.49428	0.567659	0.24298	0.300762	0.125247	0.158729	0.0672665	0.0791115	0.0345265	0.0387327	0.0157669	0.018154			23.8	0.693856	0.721972	0.369418	0.384039	0.184202	0.195069	0.088944	0.0968756	0.0391714	0.0479467	0.0162954	0.0246235	0.0063693	0.011733			23.8	0.925845	0.975957	0.492626	0.572908	0.246108	0.300287	0.116323	0.155657	0.0593808	0.080172	0.0245185	0.0398566	0.00410141	0.018944
	24	0.932599	0.997487	0.497541	0.571786	0.244637	0.3031	0.126133	0.160004	0.0674725	0.0797577	0.0348495	0.0390517	0.0161828	0.0183041			24	0.699067	0.72647	0.371866	0.386742	0.185609	0.196526	0.0893324	0.0976204	0.0396909	0.0483208	0.0170187	0.024817	0.00637039	0.0118255			24	0.932251	0.981584	0.496334	0.57686	0.247639	0.302545	0.117553	0.156878	0.0601048	0.0808141	0.0247422	0.0401792	0.00398534	0.0190981
	24.2	0.939763	1.00373	0.501627	0.575904	0.246851	0.305435	0.127414	0.161279	0.067934	0.0804036	0.0351635	0.0393706	0.0165909	0.0184542			24.2	0.704193	0.730948	0.374301	0.389436	0.187129	0.197979	0.0905482	0.0983642	0.0405187	0.0486943	0.0178563	0.0250103	0.00634881	0.011918			24.2	0.938564	0.987178	0.500328	0.580798	0.249469	0.304798	0.118941	0.158098	0.060704	0.0814557	0.0247724	0.0405016	0.00426208	0.0192522
	24.4	0.946696	1.00995	0.505833	0.580012	0.248585	0.307768	0.128724	0.162552	0.0684617	0.0810492	0.0354366	0.0396893	0.0168742	0.0186042			24.4	0.708686	0.735404	0.377216	0.392123	0.188641	0.19943	0.0914092	0.0991068	0.0411818	0.0490674	0.0178113	0.0252033	0.00652221	0.0120103			24.4	0.945216	0.992739	0.504281	0.584725	0.251488	0.307048	0.11984	0.159316	0.0613559	0.0820969	0.0248415	0.0408238	0.00445815	0.0194061
	24.6	0.953774	1.01615	0.509869	0.58411	0.250633	0.310097	0.130106	0.163825	0.0692648	0.0816945	0.0361014	0.040008	0.0170033	0.0187542			24.6	0.713345	0.739839	0.380157	0.394803	0.190517	0.200878	0.0921869	0.0998483	0.0420339	0.0494401	0.0182332	0.0253961	0.00687351	0.0121025			24.6	0.950836	0.998268	0.507168	0.588639	0.252846	0.309293	0.119987	0.160533	0.0609493	0.0827375	0.0245649	0.0411458	0.00361214	0.01956
	24.8	0.96024	1.02231	0.513463	0.588198	0.252327	0.312424	0.131019	0.165097	0.0696483	0.0823395	0.0366175	0.0403265	0.0170231	0.0189042			24.8	0.718028	0.744252	0.382845	0.397474	0.191826	0.202324	0.0927979	0.100589	0.0426526	0.0498123	0.0186987	0.0255888	0.00706879	0.0121947			24.8	0.957299	1.00376	0.51088	0.59254	0.254722	0.311535	0.120825	0.161748	0.0615646	0.0833776	0.0245025	0.0414675	0.00350385	0.0197138
	25	0.967002	1.02845	0.517288	0.592277	0.254326	0.314747	0.1321	0.166367	0.0698725	0.0829842	0.03699	0.040645	0.0172863	0.0190541			25	0.722541	0.748645	0.385943	0.400138	0.193076	0.203766	0.0937938	0.101328	0.0433118	0.050184	0.0190368	0.0257812	0.0075048	0.0122867			25	0.963757	1.00923	0.514288	0.596429	0.256728	0.313772	0.121856	0.162962	0.0622125	0.0840172	0.0249137	0.0417891	0.00394682	0.0198675
	25.2	0.973459	1.03455	0.521602	0.596346	0.255999	0.317067	0.133086	0.167637	0.0700468	0.0836286	0.0372002	0.0409633	0.017276	0.019204			25.2	0.727481	0.753017	0.388906	0.402795	0.195183	0.205206	0.0945652	0.102066	0.0441667	0.0505553	0.0192732	0.0259734	0.00815237	0.0123786			25.2	0.970093	1.01466	0.518095	0.600306	0.258707	0.316005	0.122902	0.164175	0.0628007	0.0846563	0.0249588	0.0421105	0.00422781	0.0200211
	25.4	0.980175	1.04064	0.525437	0.600405	0.257852	0.319385	0.133994	0.168906	0.0704791	0.0842727	0.0375026	0.0412815	0.017182	0.0193538			25.4	0.731847	0.757368	0.391374	0.405443	0.19707	0.206643	0.095995	0.102804	0.0448781	0.0509261	0.0199549	0.0261653	0.00881799	0.0124705			25.4	0.976508	1.02006	0.522005	0.60417	0.260605	0.318234	0.123954	0.165386	0.0638507	0.0852949	0.0252375	0.0424317	0.00439253	0.0201747
	25.6	0.986824	1.04669	0.529178	0.604455	0.26033	0.321699	0.135298	0.170174	0.0709032	0.0849164	0.0380208	0.0415996	0.0173871	0.0195036			25.6	0.736558	0.761699	0.393606	0.408084	0.198812	0.208077	0.0968944	0.10354	0.0453664	0.0512964	0.0204843	0.0263571	0.00901486	0.0125623			25.6	0.982698	1.02542	0.525098	0.608022	0.262675	0.32046	0.124671	0.166596	0.0646594	0.085933	0.0253561	0.0427526	0.00441865	0.0203281
	25.8	0.993354	1.05272	0.532545	0.608496	0.262028	0.324011	0.136438	0.171441	0.0710427	0.0855599	0.0381579	0.0419177	0.0172528	0.0196533			25.8	0.741406	0.766009	0.3968	0.410718	0.200636	0.209508	0.0980343	0.104275	0.0460313	0.0516663	0.0210128	0.0265487	0.0095431	0.0126539			25.8	0.98924	1.03076	0.529457	0.611861	0.265046	0.322681	0.126065	0.167804	0.0657088	0.0865706	0.0259272	0.0430734	0.00469401	0.0204815
	26	0.999706	1.05871	0.536405	0.612527	0.264207	0.326319	0.137262	0.172707	0.0713285	0.0862031	0.0383501	0.0422355	0.0173286	0.019803			26	0.745883	0.770298	0.3993	0.413344	0.202104	0.210937	0.0988041	0.105009	0.0466451	0.0520358	0.0215276	0.02674	0.00961187	0.0127455			26	0.995981	1.03606	0.533704	0.615689	0.267149	0.324898	0.127304	0.169011	0.066489	0.0872076	0.0263757	0.043394	0.00536837	0.0206348
	26.2	1.00655	1.06469	0.540231	0.616548	0.266029	0.328625	0.13815	0.173972	0.071923	0.086846	0.0386371	0.0425533	0.0172952	0.0199527			26.2	0.750478	0.774567	0.402063	0.415962	0.203513	0.212363	0.099741	0.105742	0.0471443	0.0524048	0.021928	0.0269311	0.00987903	0.0128369			26.2	1.00273	1.04133	0.537395	0.619504	0.269507	0.327111	0.128525	0.170217	0.0670451	0.0878442	0.0267858	0.0437144	0.00546757	0.020788
	26.4	1.01289	1.07063	0.543677	0.62056	0.267849	0.330928	0.138965	0.175236	0.0725209	0.0874885	0.038571	0.042871	0.0175831	0.0201023			26.4	0.754896	0.778816	0.404907	0.418573	0.20483	0.213786	0.100507	0.106474	0.0479619	0.0527734	0.0223772	0.0271221	0.0102105	0.0129283			26.4	1.00892	1.04657	0.540998	0.623307	0.271548	0.32932	0.129877	0.171421	0.0680202	0.0884803	0.0275204	0.0440346	0.005897	0.0209412
	26.6	1.01938	1.07655	0.546829	0.624563	0.269679	0.333228	0.139981	0.1765	0.0728355	0.0881308	0.038703	0.0431886	0.0175454	0.0202519			26.6	0.758967	0.783044	0.407697	0.421176	0.205891	0.215206	0.101378	0.107204	0.0480498	0.0531415	0.0224667	0.0273128	0.0103877	0.0130196			26.6	1.0147	1.05178	0.544362	0.627098	0.273281	0.331525	0.130715	0.172624	0.0682556	0.0891158	0.0278589	0.0443545	0.00572368	0.0210942
	26.8	1.02553	1.08244	0.550154	0.628556	0.271255	0.335524	0.140318	0.177762	0.0728114	0.0887727	0.0385229	0.0435061	0.0173302	0.0204015			26.8	0.762672	0.787253	0.409908	0.423772	0.206648	0.216624	0.101697	0.107934	0.0479489	0.0535091	0.0221101	0.0275033	0.0098702	0.0131107			26.8	1.02075	1.05696	0.54819	0.630876	0.275368	0.333726	0.132331	0.173826	0.0690891	0.0897509	0.0281548	0.0446743	0.00584291	0.0212472
	27	1.03163	1.08831	0.552809	0.632539	0.272915	0.337818	0.140582	0.179023	0.0725475	0.0894144	0.0386141	0.0438235	0.0168938	0.020551			27	0.766976	0.791441	0.412429	0.42636	0.20799	0.218039	0.102435	0.108663	0.048146	0.0538763	0.0223506	0.0276935	0.00993805	0.0132018			27	1.02709	1.06211	0.551849	0.634643	0.27746	0.335922	0.133462	0.175026	0.0696579	0.0903855	0.0286342	0.0449939	0.00603574	0.0214001
	27.2	1.03795	1.09415	0.556041	0.636513	0.274543	0.340109	0.141251	0.180284	0.0725119	0.0900558	0.0385324	0.0441407	0.0167506	0.0207004			27.2	0.770868	0.79561	0.414782	0.428941	0.209325	0.219451	0.103276	0.10939	0.048392	0.0542431	0.0225165	0.0278836	0.010132	0.0132928			27.2	1.03298	1.06723	0.555215	0.638398	0.279408	0.338115	0.134138	0.176225	0.0696531	0.0910195	0.0284384	0.0453133	0.00606892	0.0215529
	27.4	1.0445	1.09996	0.559405	0.640478	0.27606	0.342397	0.141417	0.181543	0.0725266	0.0906968	0.0385663	0.0444579	0.0160122	0.0208499			27.4	0.774847	0.799759	0.41704	0.431515	0.210557	0.220861	0.103668	0.110117	0.0490213	0.0546094	0.0224965	0.0280735	0.00971998	0.0133837			27.4	1.03922	1.07232	0.559215	0.642141	0.281422	0.340304	0.135088	0.177423	0.0698636	0.091653	0.028764	0.0456325	0.00594528	0.0217056
	27.6	1.05064	1.10574	0.563001	0.644434	0.277999	0.344682	0.142215	0.182802	0.0728612	0.0913376	0.0383988	0.0447749	0.0160047	0.0209993			27.6	0.778183	0.803888	0.419076	0.434081	0.211286	0.222267	0.104066	0.110842	0.0490312	0.0549753	0.0223516	0.0282631	0.00954643	0.0134745			27.6	1.0455	1.07737	0.563577	0.645872	0.283621	0.342489	0.136389	0.178619	0.0700791	0.0922861	0.029109	0.0459515	0.00633517	0.0218582
	27.8	1.05716	1.1115	0.566487	0.64838	0.279734	0.346964	0.14323	0.18406	0.0733918	0.091978	0.038576	0.0450919	0.0158881	0.0211486			27.8	0.78221	0.807997	0.421607	0.43664	0.21297	0.223671	0.104414	0.111567	0.0489323	0.0553407	0.0224437	0.0284526	0.00927754	0.0135652			27.8	1.05185	1.0824	0.5674	0.649591	0.285196	0.34467	0.137196	0.179814	0.0704598	0.0929186	0.0293742	0.0462703	0.0064887	0.0220108
	28	1.0638	1.11724	0.570188	0.652317	0.281271	0.349244	0.144503	0.185316	0.074021	0.0926182	0.0389494	0.0454087	0.0163154	0.0212979			28	0.785927	0.812087	0.423569	0.439191	0.213615	0.225073	0.104882	0.11229	0.0488861	0.0557056	0.0225435	0.0286418	0.00894297	0.0136558			28	1.05824	1.0874	0.571218	0.653298	0.287355	0.346847	0.138755	0.181007	0.0711865	0.0935507	0.0302103	0.0465889	0.00699756	0.0221633
	28.2	1.07074	1.12295	0.574307	0.656245	0.283937	0.35152	0.145442	0.186572	0.0744256	0.093258	0.0388544	0.0457255	0.0168393	0.0214472			28.2	0.789489	0.816158	0.425469	0.441735	0.21481	0.226471	0.105438	0.113012	0.0494643	0.0560701	0.022235	0.0288309	0.00837004	0.0137463			28.2	1.06453	1.09237	0.575303	0.656993	0.289456	0.34902	0.139671	0.1822	0.0713963	0.0941822	0.0306268	0.0469073	0.00750618	0.0223157
	28.4	1.07738	1.12863	0.578455	0.660163	0.285894	0.353793	0.146419	0.187827	0.0752479	0.0938976	0.0394577	0.0460421	0.0173025	0.0215964			28.4	0.793086	0.820209	0.427786	0.444272	0.215592	0.227867	0.105182	0.113734	0.0490254	0.0564342	0.0218276	0.0290197	0.00790387	0.0138367			28.4	1.07075	1.09731	0.578747	0.660677	0.291318	0.351189	0.140553	0.18339	0.0716313	0.0948132	0.0308916	0.0472255	0.00760808	0.022468
	28.6	1.08415	1.13429	0.582292	0.664072	0.287885	0.356064	0.147714	0.189081	0.076151	0.0945368	0.0400175	0.0463586	0.0171444	0.0217456			28.6	0.797213	0.824241	0.430355	0.446802	0.217018	0.22926	0.105976	0.114454	0.0492243	0.0567978	0.021944	0.0292083	0.00808995	0.013927			28.6	1.07653	1.10222	0.58181	0.664348	0.293275	0.353355	0.141228	0.18458	0.0715019	0.0954438	0.0311168	0.0475435	0.00770321	0.0226202
	28.8	1.09048	1.13992	0.586147	0.667972	0.28963	0.358331	0.148378	0.190334	0.0767142	0.0951758	0.0401886	0.046675	0.0171414	0.0218947			28.8	0.801317	0.828254	0.432275	0.449324	0.218007	0.230651	0.10619	0.115173	0.0492613	0.057161	0.0217667	0.0293967	0.00814467	0.0140172			28.8	1.08263	1.1071	0.585743	0.668009	0.295523	0.355516	0.14238	0.185768	0.0722739	0.0960738	0.0315712	0.0478613	0.00795016	0.0227724
	29	1.09747	1.14552	0.590425	0.671863	0.292186	0.360596	0.150047	0.191586	0.0776535	0.0958144	0.0408769	0.0469913	0.0173754	0.0220439			29	0.8049	0.832247	0.434742	0.451839	0.219108	0.232039	0.106687	0.115891	0.0490439	0.0575237	0.0212817	0.0295849	0.00758917	0.0141074			29	1.0889	1.11195	0.589356	0.671657	0.297411	0.357673	0.143362	0.186955	0.0729088	0.0967033	0.0313746	0.0481789	0.00871879	0.0229244
	29.2	1.1043	1.1511	0.594621	0.675745	0.294382	0.362858	0.151792	0.192837	0.0788023	0.0964528	0.0407485	0.0473075	0.0177287	0.0221929			29.2	0.809451	0.836222	0.437304	0.454347	0.221302	0.233424	0.107597	0.116608	0.0494537	0.057886	0.0212676	0.0297728	0.00751965	0.0141974			29.2	1.09494	1.11677	0.593472	0.675294	0.299339	0.359826	0.14452	0.18814	0.0737559	0.0973324	0.0315991	0.0484963	0.0089372	0.0230764
	29.4	1.11154	1.15666	0.598944	0.679617	0.297036	0.365117	0.153588	0.194087	0.0800735	0.0970908	0.0415446	0.0476236	0.0184434	0.0223419			29.4	0.813924	0.840178	0.439751	0.456847	0.222912	0.234806	0.108972	0.117324	0.0500992	0.0582478	0.0216577	0.0299606	0.00775132	0.0142873			29.4	1.10119	1.12157	0.59703	0.678919	0.300785	0.361976	0.14518	0.189324	0.0746309	0.0979609	0.031545	0.0488135	0.00937172	0.0232283
	29.6	1.11829	1.16219	0.602868	0.683481	0.299077	0.367373	0.154785	0.195337	0.0811794	0.0977286	0.0420823	0.0479396	0.0187724	0.0224909			29.6	0.818835	0.844115	0.442499	0.459341	0.224342	0.236186	0.10957	0.118039	0.0503102	0.0586092	0.0218438	0.0301482	0.00758044	0.0143772			29.6	1.10699	1.12633	0.600545	0.682533	0.30266	0.364121	0.145938	0.190507	0.075301	0.0985889	0.0316719	0.0491305	0.00982225	0.0233801
	29.8	1.12475	1.1677	0.606825	0.687335	0.30073	0.369626	0.155666	0.196585	0.0817376	0.098366	0.0423819	0.0482555	0.0188569	0.0226399			29.8	0.823093	0.848033	0.445184	0.461827	0.225482	0.237563	0.110271	0.118753	0.0505061	0.0589702	0.0224152	0.0303355	0.00769748	0.0144669			29.8	1.11294	1.13107	0.604528	0.686135	0.304456	0.366263	0.146874	0.191688	0.0756275	0.0992165	0.0322268	0.0494473	0.0104845	0.0235319
	30	1.13136	1.17318	0.610649	0.69118	0.303112	0.371876	0.156993	0.197833	0.0820405	0.0990032	0.0428125	0.0485712	0.0194439	0.0227888			30	0.827376	0.851933	0.447684	0.464306	0.227092	0.238937	0.111185	0.119466	0.0512457	0.0593307	0.0222566	0.0305227	0.00785327	0.0145566			30	1.11881	1.13578	0.607997	0.689726	0.306363	0.368401	0.147636	0.192868	0.0760335	0.0998435	0.0326469	0.0497639	0.0109293	0.0236836
	30.2	1.13844	1.17863	0.614244	0.695016	0.305041	0.374123	0.158146	0.199079	0.0826526	0.09964	0.0429773	0.0488869	0.0197634	0.0229377			30.2	0.831707	0.855814	0.450439	0.466778	0.228639	0.240309	0.111766	0.120178	0.0514915	0.0596908	0.0227379	0.0307096	0.00831092	0.0146462			30.2	1.12421	1.14046	0.611162	0.693305	0.308119	0.370534	0.148236	0.194047	0.0761959	0.10047	0.0328659	0.0500803	0.0111187	0.0238351
	30.4	1.14495	1.18407	0.61773	0.698843	0.306876	0.376368	0.158965	0.200325	0.0831861	0.100277	0.0436294	0.0492025	0.0200292	0.0230865			30.4	0.835521	0.859677	0.452713	0.469243	0.229712	0.241678	0.112268	0.120888	0.0519376	0.0600504	0.0228204	0.0308964	0.00849404	0.0147356			30.4	1.12959	1.14512	0.614319	0.696873	0.309656	0.372664	0.149053	0.195224	0.0768247	0.101096	0.0327763	0.0503965	0.0111409	0.0239866
	30.6	1.15122	1.18947	0.621278	0.702661	0.308265	0.37861	0.160061	0.20157	0.0837912	0.100913	0.0440192	0.0495179	0.0199551	0.0232353			30.6	0.839712	0.863522	0.454946	0.471701	0.231233	0.243045	0.112922	0.121598	0.0518313	0.0604096	0.0231839	0.0310829	0.00825707	0.014825			30.6	1.13464	1.14974	0.617201	0.700429	0.311051	0.37479	0.149654	0.1964	0.0770021	0.101722	0.0325109	0.0507126	0.0103814	0.0241381
	30.8	1.15795	1.19486	0.625453	0.70647	0.310407	0.380848	0.160947	0.202813	0.0845607	0.101549	0.0447448	0.0498333	0.0202618	0.023384			30.8	0.843431	0.867348	0.4572	0.474151	0.232002	0.244409	0.113326	0.122307	0.0519376	0.0607684	0.0233102	0.0312692	0.00815452	0.0149143			30.8	1.14029	1.15434	0.620868	0.703974	0.313064	0.376913	0.150424	0.197575	0.077479	0.102347	0.0325871	0.0510284	0.0106619	0.0242894
	31	1.16461	1.20021	0.629376	0.71027	0.312902	0.383084	0.162225	0.204056	0.0852645	0.102184	0.0455197	0.0501485	0.0207744	0.0235327			31	0.84751	0.871156	0.459103	0.476595	0.233356	0.24577	0.113799	0.123014	0.0522933	0.0611267	0.0237058	0.0314553	0.00801084	0.0150035			31	1.14593	1.15892	0.624298	0.707508	0.314821	0.379031	0.151197	0.198748	0.0777206	0.102971	0.0329166	0.051344	0.0105073	0.0244406
	31.2	1.17031	1.20555	0.633262	0.714061	0.314692	0.385317	0.163149	0.205298	0.0855586	0.10282	0.0456526	0.0504637	0.0207445	0.0236814			31.2	0.851542	0.874945	0.461159	0.479032	0.234582	0.247129	0.114373	0.123721	0.0528782	0.0614845	0.0242529	0.0316413	0.00828914	0.0150926			31.2	1.15179	1.16346	0.627929	0.711031	0.316497	0.381145	0.151944	0.19992	0.0776118	0.103595	0.0333602	0.0516595	0.0101699	0.0245918
	31.4	1.17614	1.21086	0.636928	0.717844	0.316181	0.387547	0.163603	0.206539	0.0856733	0.103455	0.0455183	0.0507787	0.0204638	0.02383			31.4	0.855234	0.878717	0.463545	0.481462	0.236046	0.248485	0.114956	0.124427	0.0539046	0.061842	0.0247424	0.0318269	0.0083976	0.0151816			31.4	1.15742	1.16798	0.631573	0.714542	0.318082	0.383256	0.152957	0.201091	0.0778527	0.104219	0.0339248	0.0519747	0.0101139	0.0247429
	31.6	1.18264	1.21615	0.64122	0.721617	0.318601	0.389775	0.165131	0.207779	0.0865299	0.10409	0.0457624	0.0510936	0.0213097	0.0239786			31.6	0.858727	0.882471	0.465903	0.483884	0.236906	0.249838	0.115529	0.125131	0.0540942	0.062199	0.0245779	0.0320124	0.00910724	0.0152705			31.6	1.16311	1.17247	0.635256	0.718042	0.319978	0.385363	0.154105	0.20226	0.0783934	0.104842	0.0343846	0.0522898	0.0101171	0.0248939
	31.8	1.18917	1.22141	0.644843	0.725381	0.320611	0.391999	0.165965	0.209018	0.086541	0.104724	0.0460023	0.0514085	0.0214175	0.0241272			31.8	0.862595	0.886207	0.468358	0.4863	0.238063	0.251189	0.116182	0.125835	0.0546428	0.0625555	0.0250346	0.0321977	0.00894379	0.0153593			31.8	1.16887	1.17694	0.638418	0.721531	0.321671	0.387466	0.154991	0.203428	0.0791244	0.105465	0.0348809	0.0526046	0.0100894	0.0250449
	32	1.19456	1.22665	0.648245	0.729137	0.322257	0.394221	0.166335	0.210257	0.0861246	0.105358	0.0454411	0.0517232	0.021203	0.0242757			32	0.866077	0.889926	0.470213	0.488709	0.238947	0.252537	0.116751	0.126537	0.0548859	0.0629116	0.0248759	0.0323828	0.00892272	0.015448			32	1.17487	1.18138	0.642038	0.725009	0.323993	0.389565	0.15631	0.204595	0.0798503	0.106087	0.0353553	0.0529193	0.0100471	0.0251957
	32.2	1.20071	1.23186	0.652	0.732883	0.32442	0.39644	0.16727	0.211494	0.0864792	0.105992	0.0449882	0.0520378	0.0210999	0.0244241			32.2	0.870005	0.893626	0.472335	0.491111	0.240184	0.253882	0.116992	0.127239	0.0551871	0.0632673	0.0252321	0.0325677	0.00872889	0.0155367			32.2	1.18041	1.18579	0.645537	0.728476	0.325769	0.39166	0.157174	0.20576	0.0800564	0.106708	0.0353267	0.0532337	0.00964377	0.0253465
	32.4	1.20644	1.23705	0.655811	0.736621	0.326086	0.398656	0.168289	0.21273	0.0868706	0.106626	0.0448227	0.0523523	0.020782	0.0245726			32.4	0.87434	0.89731	0.474796	0.493506	0.241124	0.255225	0.117783	0.127939	0.0553098	0.0636226	0.0254845	0.0327524	0.00886517	0.0156252			32.4	1.18616	1.19017	0.64863	0.731932	0.327649	0.393752	0.157937	0.206924	0.0803555	0.107329	0.0351564	0.053548	0.00931289	0.0254972
	32.6	1.21231	1.24222	0.659504	0.74035	0.327956	0.400869	0.16914	0.213966	0.087069	0.107259	0.045199	0.0526667	0.0207988	0.024721			32.6	0.878317	0.900975	0.477375	0.495894	0.242378	0.256566	0.119148	0.128639	0.0559811	0.0639774	0.0254387	0.0329369	0.00888007	0.0157136			32.6	1.19147	1.19453	0.652012	0.735376	0.329284	0.395839	0.15849	0.208087	0.0802345	0.10795	0.034967	0.053862	0.00885906	0.0256478
	32.8	1.21776	1.24737	0.663032	0.744071	0.329731	0.403079	0.169919	0.2152	0.0875857	0.107892	0.044871	0.052981	0.0207196	0.0248693			32.8	0.882663	0.904623	0.480004	0.498275	0.243923	0.257904	0.119598	0.129337	0.0566424	0.0643318	0.0256976	0.0331211	0.00928093	0.015802			32.8	1.19695	1.19887	0.655564	0.73881	0.331199	0.397923	0.159407	0.209248	0.0805495	0.10857	0.0347741	0.0541759	0.00827084	0.0257983
	33	1.22376	1.25249	0.666856	0.747782	0.331685	0.405286	0.171309	0.216434	0.0880564	0.108524	0.0450691	0.0532952	0.0209524	0.0250176			33	0.886273	0.908254	0.483086	0.50065	0.245326	0.259239	0.12068	0.130034	0.0569968	0.0646857	0.025607	0.0333052	0.00924883	0.0158902			33	1.20301	1.20318	0.659097	0.742233	0.333071	0.400003	0.160245	0.210408	0.0814098	0.10919	0.0347862	0.0544896	0.00872003	0.0259487
	33.2	1.22954	1.25759	0.67045	0.751485	0.333633	0.407491	0.17191	0.217667	0.0886595	0.109157	0.0442756	0.0536092	0.0210505	0.0251659			33.2	0.890552	0.911868	0.485618	0.503017	0.247183	0.260571	0.122081	0.130731	0.05757	0.0650392	0.02581	0.0334891	0.0100271	0.0159784			33.2	1.2086	1.20746	0.663153	0.745645	0.335012	0.40208	0.161321	0.211567	0.0822806	0.109809	0.0351345	0.054803	0.0083238	0.0260991
	33.4	1.23584	1.26266	0.674248	0.755179	0.335574	0.409693	0.173132	0.218899	0.0892975	0.109789	0.0450671	0.0539232	0.0212543	0.0253141			33.4	0.89442	0.915464	0.487921	0.505378	0.248406	0.261901	0.122955	0.131426	0.0579966	0.0653923	0.0260657	0.0336727	0.0105555	0.0160665			33.4	1.21396	1.21172	0.666472	0.749046	0.336458	0.404152	0.162002	0.212724	0.0824287	0.110427	0.0349793	0.0551163	0.00842105	0.0262494
	33.6	1.24176	1.26772	0.677581	0.758864	0.337089	0.411892	0.173751	0.22013	0.0898177	0.110421	0.0451431	0.0542371	0.0209928	0.0254623			33.6	0.898419	0.919044	0.490474	0.507732	0.249366	0.263229	0.123048	0.132121	0.0579454	0.065745	0.0257814	0.0338562	0.0106772	0.0161545			33.6	1.21941	1.21595	0.669968	0.752436	0.338722	0.406221	0.162896	0.21388	0.0827141	0.111046	0.0353859	0.0554294	0.00874806	0.0263996
	33.8	1.24751	1.27275	0.681285	0.762541	0.338771	0.414088	0.174972	0.22136	0.0898854	0.111052	0.0454591	0.0545509	0.0208557	0.0256105			33.8	0.901704	0.922606	0.492676	0.510079	0.2506	0.264554	0.123761	0.132814	0.0580412	0.0660972	0.0261471	0.0340394	0.010914	0.0162423			33.8	1.2246	1.22016	0.673413	0.755816	0.340442	0.408286	0.163558	0.215035	0.0829874	0.111663	0.0355537	0.0557423	0.00880167	0.0265497
	34	1.25316	1.27775	0.684446	0.766209	0.340181	0.416281	0.175638	0.222589	0.090391	0.111683	0.0455974	0.0548645	0.0206542	0.0257586			34	0.905639	0.926152	0.495046	0.51242	0.251808	0.265876	0.12441	0.133506	0.0584306	0.066449	0.0262689	0.0342225	0.0110848	0.0163301			34	1.23002	1.22434	0.676853	0.759184	0.342271	0.410347	0.164533	0.216189	0.0832402	0.11228	0.0358869	0.056055	0.00903831	0.0266998
	34.2	1.25908	1.28274	0.687587	0.769868	0.341708	0.418472	0.176115	0.223817	0.0911666	0.112314	0.0459717	0.0551781	0.0208174	0.0259066			34.2	0.909298	0.92968	0.497357	0.514754	0.252994	0.267196	0.124525	0.134197	0.0582741	0.0668003	0.0263312	0.0344053	0.0109578	0.0164178			34.2	1.2352	1.2285	0.680415	0.762542	0.344204	0.412405	0.165497	0.217341	0.0839937	0.112897	0.0360424	0.0563675	0.00926396	0.0268497
	34.4	1.26525	1.2877	0.691513	0.773519	0.343797	0.42066	0.177365	0.225044	0.0923386	0.112945	0.0471514	0.0554915	0.0209759	0.0260547			34.4	0.91313	0.933192	0.500098	0.517081	0.254281	0.268513	0.125162	0.134888	0.058533	0.0671512	0.0259839	0.034588	0.0112176	0.0165055			34.4	1.24051	1.23264	0.683963	0.765889	0.346003	0.414459	0.166791	0.218492	0.0847195	0.113513	0.0362419	0.0566798	0.00962329	0.0269996
	34.6	1.27135	1.29264	0.695403	0.777161	0.346031	0.422845	0.178699	0.226271	0.0936018	0.113575	0.0478667	0.0558049	0.0215374	0.0262027			34.6	0.916886	0.936687	0.502173	0.519401	0.255325	0.269828	0.125733	0.135577	0.0587626	0.0675017	0.0258831	0.0347704	0.0110423	0.016593			34.6	1.24556	1.23675	0.687149	0.769226	0.347583	0.416509	0.167668	0.219641	0.0852445	0.114129	0.0370964	0.0569919	0.00953575	0.0271494
	34.8	1.27758	1.29756	0.699124	0.780794	0.34863	0.425027	0.179812	0.227496	0.0942595	0.114205	0.0488813	0.0561181	0.0220811	0.0263506			34.8	0.920105	0.940166	0.504465	0.521715	0.256078	0.27114	0.126172	0.136265	0.0588878	0.0678518	0.0257403	0.0349527	0.011181	0.0166804			34.8	1.25124	1.24083	0.691185	0.772552	0.349429	0.418555	0.168502	0.22079	0.0858858	0.114744	0.0378286	0.0573039	0.0101417	0.0272991
	35	1.28334	1.30246	0.702786	0.784419	0.350747	0.427206	0.180426	0.228721	0.0950994	0.114835	0.0496199	0.0564313	0.0224189	0.0264985			35	0.923863	0.943628	0.506701	0.524022	0.257873	0.272449	0.126858	0.136953	0.059473	0.0682014	0.0262689	0.0351347	0.0111554	0.0167677			35	1.25646	1.24489	0.694633	0.775867	0.350807	0.420597	0.169676	0.221937	0.0861834	0.115359	0.0382528	0.0576156	0.0100967	0.0274488
	35.2	1.28907	1.30733	0.706275	0.788036	0.352275	0.429383	0.180873	0.229945	0.0952183	0.115464	0.0497526	0.0567443	0.0221502	0.0266464			35.2	0.926969	0.947073	0.50866	0.526322	0.258878	0.273757	0.127521	0.137639	0.0593945	0.0685506	0.0257956	0.0353165	0.0111605	0.016855			35.2	1.26197	1.24893	0.697954	0.779172	0.352546	0.422636	0.170985	0.223082	0.0867039	0.115973	0.0384732	0.0579271	0.0105291	0.0275983
	35.4	1.2958	1.31218	0.710301	0.791644	0.354525	0.431557	0.182341	0.231167	0.0957659	0.116093	0.0502166	0.0570572	0.022822	0.0267942			35.4	0.930052	0.950502	0.510916	0.528616	0.260189	0.275061	0.127823	0.138324	0.0598296	0.0688994	0.0253517	0.0354982	0.0111148	0.0169421			35.4	1.26723	1.25294	0.70095	0.782466	0.354635	0.424671	0.17203	0.224227	0.0872435	0.116587	0.0388038	0.0582385	0.0107878	0.0277478
	35.6	1.30223	1.31701	0.714155	0.795243	0.356947	0.433728	0.183883	0.232389	0.0966607	0.116722	0.050548	0.05737	0.0231592	0.026942			35.6	0.93338	0.953915	0.512827	0.530904	0.260911	0.276363	0.128056	0.139008	0.0600083	0.0692478	0.024769	0.0356796	0.0108352	0.0170292			35.6	1.27235	1.25693	0.704177	0.78575	0.35667	0.426703	0.173296	0.22537	0.0877319	0.1172	0.039295	0.0585496	0.0107284	0.0278972
	35.8	1.3078	1.32182	0.717404	0.798834	0.358132	0.435896	0.184785	0.23361	0.096682	0.117351	0.0504822	0.0576827	0.0225313	0.0270898			35.8	0.936776	0.957312	0.514905	0.533184	0.261974	0.277663	0.127982	0.139692	0.060176	0.0695957	0.024871	0.0358608	0.0099242	0.0171162			35.8	1.2777	1.2609	0.707704	0.789023	0.358559	0.428731	0.174238	0.226511	0.0880202	0.117813	0.0391514	0.0588606	0.010681	0.0280465
	36	1.31332	1.3266	0.720934	0.802416	0.35966	0.438061	0.185783	0.23483	0.0967753	0.117979	0.0506944	0.0579954	0.0223554	0.0272375			36	0.940456	0.960693	0.517048	0.535459	0.263356	0.27896	0.128549	0.140374	0.060373	0.0699432	0.0248661	0.0360419	0.00999141	0.0172031			36	1.28308	1.26484	0.711343	0.792286	0.360323	0.430755	0.175321	0.227652	0.0878515	0.118425	0.0389859	0.0591713	0.0106993	0.0281958
	36.2	1.32001	1.33137	0.725143	0.80599	0.361482	0.440224	0.187184	0.236049	0.0973729	0.118607	0.0511979	0.0583079	0.0233246	0.0273852			36.2	0.944272	0.964057	0.519309	0.537726	0.264723	0.280254	0.12943	0.141055	0.0610637	0.0702903	0.0254503	0.0362227	0.00983231	0.0172898			36.2	1.28854	1.26876	0.714782	0.795538	0.362494	0.432775	0.176195	0.228791	0.0886167	0.119037	0.0393304	0.0594819	0.0108965	0.0283449
	36.4	1.32545	1.33611	0.728438	0.809556	0.36302	0.442384	0.188025	0.237268	0.0974892	0.119234	0.0514026	0.0586203	0.0233802	0.0275328			36.4	0.947705	0.967406	0.521262	0.539987	0.265736	0.281546	0.130153	0.141736	0.0613249	0.0706369	0.0253545	0.0364034	0.00963729	0.0173765			36.4	1.29345	1.27265	0.718057	0.79878	0.364331	0.434792	0.176357	0.229929	0.089237	0.119648	0.0391532	0.0597923	0.0106493	0.028494
	36.6	1.33118	1.34083	0.731713	0.813113	0.364602	0.444541	0.189091	0.238485	0.0977608	0.119862	0.0519023	0.0589326	0.0236265	0.0276804			36.6	0.950731	0.970738	0.523401	0.542242	0.266901	0.282836	0.130599	0.142415	0.0617178	0.0709831	0.02537	0.0365838	0.00950072	0.0174632			36.6	1.29825	1.27652	0.72165	0.802012	0.36594	0.436805	0.177432	0.231065	0.0896864	0.120259	0.0389942	0.0601025	0.0109183	0.028643
	36.8	1.33699	1.34554	0.735234	0.816662	0.365834	0.446696	0.190026	0.239701	0.0981872	0.120489	0.051563	0.0592447	0.0233044	0.027828			36.8	0.95447	0.974055	0.525839	0.54449	0.268269	0.284123	0.131381	0.143093	0.0624264	0.0713289	0.0261547	0.036764	0.0102101	0.0175497			36.8	1.30357	1.28037	0.725697	0.805234	0.36847	0.438814	0.178774	0.232201	0.0908357	0.12087	0.0394702	0.0604124	0.0111533	0.0287919
	37	1.34261	1.35021	0.738808	0.820202	0.367274	0.448847	0.191136	0.240917	0.0983177	0.121115	0.05145	0.0595568	0.0234238	0.0279755			37	0.957792	0.977356	0.528285	0.546732	0.269551	0.285407	0.132472	0.14377	0.0629495	0.0716743	0.0263549	0.036944	0.0106311	0.0176361			37	1.3089	1.2842	0.729835	0.808445	0.370685	0.44082	0.17942	0.233335	0.0912868	0.121479	0.0399546	0.0607222	0.0116314	0.0289408
	37.2	1.34831	1.35487	0.74186	0.823735	0.369182	0.450996	0.192044	0.242132	0.0989474	0.121742	0.0511904	0.0598688	0.0231063	0.0281229			37.2	0.961524	0.980641	0.530424	0.548967	0.271156	0.286689	0.133272	0.144447	0.0631996	0.0720193	0.0269367	0.0371239	0.0111891	0.0177224			37.2	1.31327	1.28801	0.733603	0.811646	0.372518	0.442822	0.180194	0.234467	0.0913967	0.122089	0.0395128	0.0610318	0.0113905	0.0290895
	37.4	1.35401	1.35951	0.745449	0.827258	0.370826	0.453142	0.193511	0.243345	0.0996776	0.122368	0.0514843	0.0601807	0.0232573	0.0282704			37.4	0.965091	0.983911	0.532546	0.551196	0.272043	0.287969	0.13336	0.145122	0.0633096	0.0723638	0.0274555	0.0373035	0.0115164	0.0178087			37.4	1.31768	1.29179	0.736854	0.814836	0.374221	0.44482	0.180744	0.235599	0.0914728	0.122698	0.039124	0.0613412	0.0115167	0.0292382
	37.6	1.3593	1.36413	0.749026	0.830774	0.372709	0.455286	0.194434	0.244558	0.100249	0.122994	0.0515254	0.0604925	0.023172	0.0284178			37.6	0.96901	0.987165	0.534585	0.553418	0.273204	0.289246	0.133728	0.145796	0.0634804	0.0727079	0.0278421	0.037483	0.011648	0.0178948			37.6	1.323	1.29555	0.74042	0.818017	0.376479	0.446815	0.181791	0.236729	0.0922988	0.123306	0.039461	0.0616505	0.0118305	0.0293868
	37.8	1.36436	1.36872	0.752625	0.834281	0.373943	0.457426	0.195328	0.24577	0.100711	0.123619	0.0515809	0.0608041	0.0227171	0.0285651			37.8	0.972714	0.990404	0.536826	0.555634	0.274293	0.290521	0.134678	0.14647	0.0635879	0.0730516	0.0285914	0.0376622	0.0114184	0.0179809			37.8	1.32755	1.29928	0.743789	0.821187	0.378322	0.448806	0.182612	0.237858	0.093184	0.123914	0.0395853	0.0619595	0.0117544	0.0295353
	38	1.36976	1.3733	0.755863	0.83778	0.37592	0.459564	0.195541	0.246981	0.101355	0.124245	0.0517957	0.0611157	0.0228515	0.0287125			38	0.976851	0.993627	0.538994	0.557844	0.275468	0.291793	0.135243	0.147142	0.0640776	0.0733949	0.0288923	0.0378412	0.0118386	0.0180669			38	1.33233	1.303	0.747675	0.824348	0.379877	0.450794	0.183997	0.238985	0.0937729	0.124522	0.0401972	0.0622683	0.0121802	0.0296838
	38.2	1.37584	1.37785	0.759566	0.841271	0.378226	0.461699	0.196646	0.248191	0.101955	0.12487	0.0524691	0.0614271	0.0233692	0.0288597			38.2	0.980761	0.996835	0.541688	0.560047	0.277269	0.293063	0.136214	0.147814	0.0646053	0.0737377	0.0289565	0.0380201	0.0119154	0.0181527			38.2	1.33742	1.30669	0.751545	0.827498	0.381821	0.452777	0.185318	0.240112	0.0950781	0.125129	0.040649	0.062577	0.0122794	0.0298321
	38.4	1.38193	1.38239	0.763841	0.844753	0.38068	0.463832	0.1981	0.249401	0.103189	0.125494	0.0529813	0.0617385	0.0236925	0.029007			38.4	0.984337	1.00003	0.544402	0.562244	0.278624	0.29433	0.136862	0.148484	0.0647672	0.0740801	0.0294472	0.0381987	0.012737	0.0182385			38.4	1.34225	1.31036	0.754719	0.830638	0.383511	0.454758	0.186534	0.241237	0.0956191	0.125735	0.0411746	0.0628854	0.0124065	0.0299804
	38.6	1.38741	1.3869	0.767595	0.848227	0.382903	0.465962	0.198794	0.250609	0.104065	0.126119	0.0533581	0.0620497	0.0242408	0.0291542			38.6	0.987615	1.00321	0.54654	0.564435	0.279976	0.295595	0.137892	0.149153	0.0652016	0.0744221	0.0299662	0.0383772	0.0126636	0.0183243			38.6	1.34715	1.31401	0.757871	0.833768	0.385477	0.456734	0.187557	0.242361	0.0963192	0.126341	0.0420775	0.0631937	0.0124356	0.0301286
	38.8	1.39264	1.39139	0.770936	0.851693	0.384673	0.468089	0.199403	0.251817	0.104323	0.126743	0.0535392	0.0623609	0.0240268	0.0293013			38.8	0.990883	1.00637	0.549011	0.56662	0.281377	0.296857	0.138376	0.149822	0.0653231	0.0747637	0.0298902	0.0385554	0.0130219	0.0184099			38.8	1.35219	1.31764	0.761462	0.836889	0.38697	0.458708	0.188507	0.243483	0.0969158	0.126947	0.0423441	0.0635017	0.0124459	0.0302767
	39	1.39833	1.39586	0.774806	0.855151	0.386902	0.470213	0.199865	0.253023	0.105149	0.127367	0.0537282	0.0626719	0.0239357	0.0294485			39	0.993732	1.00952	0.550929	0.568798	0.282715	0.298117	0.13895	0.150489	0.0650285	0.0751049	0.0296512	0.0387335	0.0126725	0.0184954			39	1.35701	1.32125	0.764327	0.839999	0.388331	0.460677	0.18921	0.244604	0.0974608	0.127552	0.0421781	0.0638096	0.0123687	0.0304248
	39.2	1.40393	1.40032	0.778662	0.858601	0.388967	0.472335	0.200778	0.254229	0.105301	0.12799	0.0534442	0.0629829	0.0238529	0.0295955			39.2	0.996669	1.01265	0.553282	0.57097	0.283548	0.299375	0.139589	0.151156	0.0649563	0.0754456	0.0293475	0.0389113	0.0129041	0.0185808			39.2	1.36196	1.32483	0.767908	0.843099	0.390264	0.462643	0.190455	0.245724	0.0983359	0.128156	0.0424726	0.0641173	0.0128477	0.0305727
	39.4	1.40954	1.40475	0.782713	0.862043	0.391036	0.474453	0.20192	0.255434	0.106158	0.128613	0.0539391	0.0632937	0.024193	0.0297426			39.4	0.999922	1.01577	0.555779	0.573135	0.285138	0.30063	0.140236	0.151821	0.0658975	0.075786	0.0296936	0.039089	0.0130766	0.0186662			39.4	1.36633	1.3284	0.770941	0.84619	0.3921	0.464605	0.191081	0.246843	0.0984194	0.12876	0.0427683	0.0644248	0.0128325	0.0307206
	39.6	1.41427	1.40916	0.785727	0.865476	0.392376	0.47657	0.202363	0.256638	0.106353	0.129236	0.0536541	0.0636044	0.023784	0.0298896			39.6	1.00338	1.01887	0.558486	0.575295	0.286353	0.301882	0.140783	0.152486	0.0664531	0.0761259	0.030066	0.0392664	0.0132155	0.0187514			39.6	1.37062	1.33194	0.77414	0.84927	0.393453	0.466564	0.192154	0.24796	0.0987796	0.129364	0.042639	0.0647321	0.0129012	0.0308684
	39.8	1.41959	1.41356	0.789297	0.868902	0.393401	0.478683	0.202748	0.257841	0.106535	0.129859	0.0538974	0.063915	0.0234924	0.0300365			39.8	1.00646	1.02196	0.560656	0.577448	0.287749	0.303133	0.141342	0.15315	0.0668367	0.0764654	0.0304504	0.0394437	0.0133635	0.0188366			39.8	1.37585	1.33546	0.777804	0.852341	0.395914	0.468519	0.193458	0.249076	0.0997711	0.129967	0.0431045	0.0650392	0.0136351	0.0310161
	40	1.42512	1.41793	0.792687	0.872319	0.395482	0.480794	0.203659	0.259043	0.106737	0.130481	0.0544456	0.0642256	0.0238319	0.0301835			40	1.00993	1.02503	0.562731	0.579595	0.288981	0.304381	0.142731	0.153812	0.0676315	0.0768045	0.0310957	0.0396208	0.0137564	0.0189217			40	1.38092	1.33896	0.780963	0.855402	0.39815	0.470471	0.194166	0.250191	0.100367	0.13057	0.0434964	0.0653461	0.0140983	0.0311638
	40.2	1.4308	1.42228	0.796397	0.875728	0.397656	0.482902	0.204562	0.260244	0.10714	0.131103	0.0547803	0.064536	0.0246348	0.0303303			40.2	1.01281	1.02809	0.564274	0.581736	0.289841	0.305626	0.143341	0.154474	0.067799	0.0771431	0.0317541	0.0397976	0.0138133	0.0190066			40.2	1.38588	1.34244	0.784486	0.858454	0.400657	0.472419	0.195305	0.251305	0.101908	0.131172	0.044354	0.0656528	0.0148014	0.0313114
	40.4	1.43568	1.42661	0.799637	0.87913	0.399403	0.485007	0.205613	0.261444	0.107628	0.131725	0.0549929	0.0648463	0.0244432	0.0304772			40.4	1.01547	1.03113	0.566482	0.583871	0.290583	0.306869	0.144082	0.155135	0.0675564	0.0774814	0.0317885	0.0399743	0.0138899	0.0190915			40.4	1.3898	1.3459	0.787649	0.861495	0.402269	0.474364	0.19612	0.252417	0.102312	0.131773	0.0442598	0.0659594	0.0148487	0.0314588
	40.6	1.44095	1.43093	0.80274	0.882523	0.401071	0.48711	0.206695	0.262644	0.107574	0.132346	0.0550496	0.0651565	0.0242919	0.030624			40.6	1.01871	1.03416	0.568513	0.585999	0.291428	0.30811	0.144742	0.155794	0.0675707	0.0778192	0.0321251	0.0401508	0.0139698	0.0191764			40.6	1.39432	1.34934	0.790901	0.864527	0.404132	0.476305	0.197271	0.253528	0.102479	0.132375	0.044064	0.0662657	0.0153548	0.0316063
	40.8	1.44661	1.43522	0.806017	0.885908	0.402774	0.48921	0.207789	0.263842	0.107884	0.132968	0.0552331	0.0654666	0.0245482	0.0307708			40.8	1.02265	1.03718	0.571189	0.588122	0.293141	0.309348	0.14604	0.156453	0.068383	0.0781567	0.0330924	0.0403271	0.0147327	0.0192611			40.8	1.3983	1.35276	0.793952	0.867549	0.405965	0.478242	0.197722	0.254638	0.10237	0.132975	0.0437942	0.0665719	0.0152288	0.0317536
	41	1.45203	1.4395	0.80912	0.889285	0.404742	0.491307	0.208851	0.26504	0.107964	0.133588	0.0554862	0.0657766	0.0246761	0.0309175			41	1.02605	1.04018	0.573227	0.590238	0.294337	0.310584	0.146658	0.157111	0.0684683	0.0784937	0.0331865	0.0405032	0.0148183	0.0193457			41	1.40266	1.35616	0.797337	0.870562	0.407865	0.480176	0.198385	0.255746	0.102043	0.133576	0.044016	0.0668778	0.0157353	0.0319008
	41.2	1.45691	1.44375	0.812151	0.892655	0.406459	0.493402	0.209573	0.266237	0.10779	0.134209	0.0557377	0.0660865	0.0243485	0.0310642			41.2	1.02944	1.04317	0.574648	0.592348	0.295419	0.311817	0.147015	0.157768	0.0682497	0.0788303	0.0332957	0.040679	0.0144129	0.0194303			41.2	1.40643	1.35954	0.800458	0.873565	0.409564	0.482106	0.199279	0.256854	0.102141	0.134175	0.0435966	0.0671836	0.0155878	0.032048
	41.4	1.46249	1.44799	0.815671	0.896016	0.408263	0.495494	0.210863	0.267433	0.108234	0.134829	0.0560706	0.0663963	0.024641	0.0312108			41.4	1.03299	1.04614	0.576137	0.594453	0.29601	0.313048	0.14761	0.158423	0.068476	0.0791665	0.0334688	0.0408547	0.0140994	0.0195147			41.4	1.41083	1.3629	0.803871	0.876558	0.411445	0.484033	0.200513	0.25796	0.102892	0.134775	0.0439175	0.0674892	0.0157115	0.0321951
	41.6	1.46804	1.45221	0.819198	0.89937	0.410427	0.497583	0.212201	0.268628	0.108559	0.135449	0.0566778	0.0667059	0.0249927	0.0313574			41.6	1.0364	1.0491	0.577882	0.596551	0.297296	0.314277	0.148267	0.159078	0.0686407	0.0795022	0.0336899	0.0410302	0.0135771	0.0195991			41.6	1.41559	1.36623	0.807407	0.879542	0.413476	0.485957	0.20154	0.259064	0.103273	0.135374	0.0447438	0.0677946	0.0159822	0.0323421
	41.8	1.47367	1.45641	0.822503	0.902715	0.411929	0.499669	0.213721	0.269822	0.108726	0.136069	0.0569164	0.0670155	0.0252907	0.031504			41.8	1.03982	1.05204	0.580098	0.598643	0.298813	0.315503	0.148774	0.159732	0.0690933	0.0798376	0.0337013	0.0412056	0.0134131	0.0196834			41.8	1.41987	1.36955	0.810554	0.882516	0.415291	0.487877	0.202334	0.260168	0.10352	0.135972	0.0450667	0.0680998	0.0159385	0.0324891
	42	1.47953	1.46059	0.825621	0.906053	0.414135	0.501753	0.214567	0.271015	0.108723	0.136688	0.0571779	0.067325	0.0255574	0.0316505			42	1.04336	1.05497	0.582057	0.600729	0.300252	0.316727	0.149309	0.160385	0.0697536	0.0801726	0.0341479	0.0413807	0.0137434	0.0197675			42	1.42453	1.37285	0.81455	0.885481	0.416833	0.489793	0.20344	0.26127	0.10358	0.13657	0.0458121	0.0684048	0.0162104	0.0326359
	42.2	1.48536	1.46475	0.829376	0.909383	0.41591	0.503835	0.216082	0.272207	0.109648	0.137307	0.05723	0.0676344	0.0260177	0.031797			42.2	1.04683	1.05789	0.584715	0.602809	0.301906	0.317949	0.15018	0.161037	0.0701491	0.0805071	0.0342571	0.0415556	0.0133913	0.0198516			42.2	1.42937	1.37613	0.817893	0.888437	0.418783	0.491706	0.204794	0.262371	0.104284	0.137167	0.0465512	0.0687096	0.0162396	0.0327827
	42.4	1.49082	1.46889	0.832686	0.912705	0.417686	0.505913	0.217672	0.273399	0.110659	0.137926	0.0577069	0.0679436	0.0263997	0.0319435			42.4	1.04957	1.06079	0.586764	0.604884	0.302912	0.319168	0.14994	0.161689	0.0698378	0.0808412	0.0341146	0.0417303	0.0133441	0.0199357			42.4	1.43381	1.37939	0.820788	0.891383	0.420695	0.493615	0.205648	0.263471	0.104751	0.137764	0.0470466	0.0690142	0.0161964	0.0329294
	42.6	1.49663	1.47301	0.836414	0.916019	0.419718	0.507989	0.218718	0.27459	0.111333	0.138545	0.0580575	0.0682528	0.0274435	0.0320899			42.6	1.05217	1.06368	0.5886	0.606952	0.304128	0.320385	0.15057	0.162339	0.070201	0.081175	0.033353	0.0419049	0.0127084	0.0200196			42.6	1.43857	1.38263	0.824236	0.894319	0.422554	0.495521	0.206822	0.264569	0.105456	0.138361	0.0477523	0.0693187	0.0162703	0.033076
	42.8	1.50188	1.47712	0.840246	0.919325	0.421835	0.510062	0.2197	0.275779	0.111919	0.139163	0.0583533	0.0685619	0.0277008	0.0322363			42.8	1.05552	1.06656	0.590892	0.609014	0.305464	0.321599	0.151106	0.162988	0.0705421	0.0815083	0.0328174	0.0420792	0.0128089	0.0201034			42.8	1.44301	1.38586	0.827639	0.897247	0.423696	0.497424	0.207602	0.265667	0.105667	0.138957	0.0476062	0.0696229	0.0161483	0.0332226
	43	1.50713	1.48121	0.843858	0.922624	0.423881	0.512133	0.220762	0.276968	0.112699	0.139781	0.0585332	0.0688708	0.0278299	0.0323826			43	1.05832	1.06942	0.592831	0.611071	0.306751	0.322812	0.151737	0.163636	0.0705707	0.0818412	0.0326159	0.0422534	0.0123443	0.0201872			43	1.44728	1.38906	0.830921	0.900165	0.425328	0.499323	0.208304	0.266763	0.106264	0.139552	0.0480467	0.069927	0.016235	0.033369
	43.2	1.51163	1.48527	0.847403	0.925915	0.42546	0.514201	0.22153	0.278156	0.112986	0.140399	0.0584004	0.0691797	0.0278943	0.0325289			43.2	1.06154	1.07227	0.595475	0.613121	0.308057	0.324021	0.152719	0.164283	0.0712925	0.0821737	0.0328163	0.0424273	0.0127866	0.0202708			43.2	1.45133	1.39224	0.834594	0.903073	0.427399	0.501219	0.209436	0.267857	0.10696	0.140147	0.0488604	0.0702309	0.0166825	0.0335154
	43.4	1.51634	1.48932	0.850804	0.929198	0.426969	0.516266	0.222085	0.279343	0.113844	0.141016	0.0583965	0.0694884	0.0277513	0.0326751			43.4	1.06426	1.0751	0.597614	0.615166	0.309581	0.325229	0.153174	0.16493	0.0718374	0.0825058	0.0329442	0.0426011	0.012763	0.0203544			43.4	1.45546	1.39541	0.838111	0.905973	0.429466	0.503111	0.210321	0.268951	0.107346	0.140742	0.0494248	0.0705346	0.0168425	0.0336617
	43.6	1.52047	1.49335	0.853892	0.932473	0.428417	0.518329	0.222582	0.280529	0.113972	0.141633	0.0578904	0.0697971	0.0272529	0.0328213			43.6	1.06717	1.07792	0.600174	0.617204	0.310945	0.326434	0.153826	0.165575	0.0716994	0.0828375	0.0328997	0.0427746	0.0129855	0.0204379			43.6	1.46035	1.39856	0.841831	0.908863	0.432149	0.504999	0.211602	0.270043	0.10876	0.141336	0.0501167	0.0708381	0.0173335	0.0338079
	43.8	1.52584	1.49737	0.857768	0.93574	0.430527	0.520389	0.223278	0.281715	0.114887	0.14225	0.0582199	0.0701056	0.0278763	0.0329675			43.8	1.06945	1.08073	0.601452	0.619237	0.311991	0.327637	0.153756	0.16622	0.0717069	0.0831687	0.0328286	0.042948	0.0129677	0.0205213			43.8	1.46493	1.40168	0.84523	0.911744	0.434607	0.506885	0.212627	0.271134	0.109785	0.14193	0.0510375	0.0711414	0.0175423	0.0339541
	44	1.53077	1.50136	0.86168	0.939	0.433184	0.522446	0.224462	0.282899	0.115854	0.142866	0.0587746	0.0704141	0.0287222	0.0331137			44	1.0723	1.08352	0.603632	0.621264	0.313166	0.328837	0.153859	0.166863	0.0720512	0.0834996	0.0333898	0.0431212	0.0131542	0.0206046			44	1.46913	1.40479	0.848638	0.914615	0.436568	0.508766	0.213549	0.272224	0.110423	0.142523	0.0514749	0.0714445	0.0177749	0.0341002
	44.2	1.53557	1.50534	0.865666	0.942253	0.43558	0.524501	0.224835	0.284083	0.116615	0.143483	0.0589744	0.0707224	0.0290814	0.0332597			44.2	1.0743	1.0863	0.605127	0.623285	0.314133	0.330036	0.153761	0.167506	0.0718047	0.0838301	0.0335743	0.0432942	0.0132739	0.0206878			44.2	1.47293	1.40788	0.85204	0.917478	0.438285	0.510645	0.214852	0.273312	0.111154	0.143115	0.0518468	0.0717474	0.0181619	0.0342461
	44.4	1.5403	1.5093	0.869259	0.945497	0.437149	0.526553	0.225382	0.285266	0.116981	0.144099	0.0589529	0.0710306	0.028744	0.0334058			44.4	1.07746	1.08907	0.607802	0.625301	0.31561	0.331232	0.154521	0.168147	0.0721294	0.0841601	0.0341284	0.043467	0.0136776	0.020771			44.4	1.47666	1.41096	0.854836	0.920332	0.440462	0.51252	0.215588	0.2744	0.111138	0.143708	0.0519268	0.0720502	0.0181129	0.0343921
	44.6	1.54491	1.51324	0.872248	0.948734	0.438868	0.528603	0.226174	0.286447	0.116839	0.144714	0.0591735	0.0713388	0.0284018	0.0335518			44.6	1.08084	1.09183	0.609923	0.62731	0.317083	0.332425	0.155311	0.168788	0.0725125	0.0844898	0.0346816	0.0436396	0.0140855	0.020854			44.6	1.47994	1.41401	0.857329	0.923176	0.441883	0.514391	0.215949	0.275486	0.111151	0.144299	0.0516052	0.0723527	0.017762	0.0345379
	44.8	1.54992	1.51716	0.875759	0.951963	0.440843	0.53065	0.226677	0.287628	0.117294	0.145329	0.0597444	0.0716468	0.0286744	0.0336978			44.8	1.0844	1.09457	0.612551	0.629314	0.318789	0.333616	0.15679	0.169428	0.0736998	0.0848191	0.035542	0.043812	0.0148242	0.020937			44.8	1.4837	1.41705	0.860646	0.926011	0.443377	0.51626	0.217	0.276571	0.111272	0.144891	0.0517266	0.0726551	0.0178407	0.0346836
	45	1.55439	1.52107	0.8792	0.955185	0.442426	0.532694	0.227118	0.288808	0.117194	0.145945	0.0599696	0.0719547	0.0281401	0.0338437			45	1.08705	1.0973	0.613995	0.631312	0.319002	0.334805	0.157303	0.170067	0.0734707	0.0851479	0.035276	0.0439843	0.0144043	0.0210198			45	1.48749	1.42007	0.863888	0.928838	0.44557	0.518124	0.218368	0.277654	0.111781	0.145481	0.0521607	0.0729573	0.0177893	0.0348293
	45.2	1.55875	1.52496	0.882244	0.958399	0.44383	0.534736	0.22774	0.289988	0.117101	0.146559	0.0603535	0.0722625	0.0277652	0.0339897			45.2	1.09013	1.10001	0.615908	0.633305	0.320494	0.335992	0.158262	0.170705	0.0741112	0.0854764	0.0361463	0.0441563	0.0148606	0.0211026			45.2	1.49104	1.42307	0.866777	0.931655	0.44748	0.519986	0.21948	0.278737	0.112356	0.146072	0.0519575	0.0732593	0.017746	0.0349749
	45.4	1.56394	1.52883	0.885504	0.961606	0.445767	0.536775	0.228476	0.291166	0.117534	0.147174	0.0605558	0.0725702	0.0277877	0.0341355			45.4	1.09333	1.10271	0.618364	0.635291	0.321708	0.337176	0.159211	0.171342	0.07492	0.0858044	0.0366529	0.0443282	0.0152254	0.0211853			45.4	1.4952	1.42605	0.869861	0.934463	0.449529	0.521844	0.220676	0.279818	0.113359	0.146662	0.0525282	0.0735611	0.0181062	0.0351204
	45.6	1.56899	1.53268	0.889022	0.964804	0.447869	0.538811	0.22976	0.292343	0.117758	0.147788	0.0610642	0.0728778	0.0278184	0.0342813			45.6	1.096	1.1054	0.620495	0.637272	0.323177	0.338358	0.160079	0.171978	0.0752032	0.0861321	0.037	0.0444998	0.0156266	0.021268			45.6	1.49912	1.42901	0.872912	0.937262	0.451583	0.523698	0.221289	0.280898	0.113285	0.147251	0.0525897	0.0738627	0.0182697	0.0352659
	45.8	1.57357	1.53652	0.892097	0.967996	0.449367	0.540845	0.230904	0.29352	0.11789	0.148402	0.0609662	0.0731854	0.0280719	0.0344271			45.8	1.09893	1.10808	0.622876	0.639248	0.32435	0.339538	0.160872	0.172613	0.0757547	0.0864593	0.0369434	0.0446713	0.0157957	0.0213505			45.8	1.503	1.43196	0.876215	0.940053	0.453491	0.52555	0.222283	0.281977	0.113689	0.14784	0.0528882	0.0741641	0.0189409	0.0354113
	46	1.57878	1.54034	0.895408	0.97118	0.451404	0.542876	0.231833	0.294696	0.118676	0.149015	0.061121	0.0734928	0.0281348	0.0345729			46	1.10233	1.11074	0.625309	0.641217	0.325346	0.340716	0.162271	0.173247	0.0762673	0.0867861	0.0374093	0.0448426	0.0159827	0.0214329			46	1.50674	1.43489	0.879596	0.942834	0.455324	0.527397	0.223437	0.283054	0.114114	0.148428	0.0529817	0.0744653	0.0194852	0.0355565
	46.2	1.58394	1.54414	0.898761	0.974356	0.45301	0.544905	0.232966	0.295871	0.11968	0.149629	0.0615321	0.0738001	0.0289114	0.0347186			46.2	1.10532	1.1134	0.627599	0.643181	0.326205	0.341891	0.162773	0.17388	0.0763675	0.0871126	0.0368804	0.0450137	0.0156498	0.0215153			46.2	1.51077	1.43781	0.882499	0.945607	0.457294	0.529242	0.224302	0.28413	0.114805	0.149017	0.0531657	0.0747664	0.0199205	0.0357018
	46.4	1.58892	1.54792	0.901984	0.977525	0.454703	0.546931	0.234281	0.297044	0.120203	0.150242	0.0621313	0.0741073	0.029092	0.0348642			46.4	1.10811	1.11604	0.629497	0.645139	0.326913	0.343064	0.163142	0.174513	0.0766427	0.0874386	0.0364308	0.0451846	0.0156103	0.0215976			46.4	1.51463	1.4407	0.885488	0.948371	0.459328	0.531083	0.224936	0.285205	0.115496	0.149604	0.0528837	0.0750673	0.0204028	0.0358469
	46.6	1.59412	1.55169	0.905628	0.980686	0.456786	0.548954	0.235217	0.298218	0.120798	0.150855	0.0622529	0.0744144	0.0295227	0.0350099			46.6	1.11149	1.11866	0.631578	0.647092	0.328112	0.344235	0.164293	0.175144	0.0773105	0.0877643	0.0362121	0.0453553	0.0156372	0.0216797			46.6	1.51845	1.44358	0.888652	0.951126	0.460673	0.532921	0.225608	0.286279	0.115613	0.150191	0.0529427	0.075368	0.0205067	0.0359919
	46.8	1.59845	1.55544	0.908849	0.98384	0.458946	0.550975	0.236125	0.29939	0.121234	0.151467	0.0628293	0.0747214	0.0294295	0.0351555			46.8	1.11508	1.12128	0.633924	0.649039	0.329361	0.345403	0.165354	0.175775	0.0775606	0.0880895	0.0360915	0.0455258	0.0155886	0.0217618			46.8	1.52174	1.44644	0.891543	0.953872	0.462184	0.534755	0.226216	0.287352	0.115756	0.150778	0.0525073	0.0756684	0.0205027	0.0361369
	47	1.60255	1.55918	0.911464	0.986987	0.460213	0.552993	0.236793	0.300561	0.121106	0.152079	0.0624917	0.0750282	0.0287887	0.035301			47	1.11791	1.12388	0.635928	0.65098	0.330345	0.346569	0.165838	0.176404	0.0777841	0.0884144	0.0356953	0.0456961	0.0153414	0.0218438			47	1.52532	1.44929	0.89461	0.95661	0.463558	0.536586	0.226697	0.288423	0.116361	0.151364	0.0528133	0.0759687	0.0203065	0.0362818
	47.2	1.60726	1.56289	0.915204	0.990126	0.462245	0.555009	0.237783	0.301732	0.121732	0.152691	0.0629365	0.075335	0.0292549	0.0354465			47.2	1.12076	1.12647	0.638339	0.652916	0.331488	0.347733	0.166358	0.177033	0.0782597	0.0887388	0.0361158	0.0458663	0.0156459	0.0219258			47.2	1.52854	1.45211	0.897889	0.959339	0.465496	0.538414	0.22733	0.289493	0.117082	0.15195	0.0531488	0.0762689	0.0203133	0.0364266
	47.4	1.61222	1.56659	0.918325	0.993258	0.464236	0.557022	0.238516	0.302901	0.122225	0.153303	0.0628634	0.0756417	0.0296372	0.035592			47.4	1.12318	1.12904	0.640017	0.654847	0.332471	0.348895	0.166678	0.177661	0.0781262	0.0890628	0.0363021	0.0460362	0.0155972	0.0220076			47.4	1.53238	1.45492	0.901845	0.962059	0.467709	0.540239	0.228222	0.290562	0.117985	0.152535	0.0537574	0.0765688	0.0206471	0.0365714
	47.6	1.61704	1.57027	0.921566	0.996382	0.466185	0.559033	0.239616	0.30407	0.122664	0.153914	0.0631592	0.0759483	0.0295206	0.0357374			47.6	1.12576	1.13161	0.641587	0.656771	0.333929	0.350055	0.167254	0.178287	0.0781637	0.0893865	0.0363223	0.046206	0.0158543	0.0220894			47.6	1.53614	1.45772	0.904821	0.96477	0.469444	0.54206	0.228798	0.29163	0.118417	0.15312	0.0538325	0.0768685	0.0205808	0.0367161
	47.8	1.62239	1.57394	0.925516	0.999499	0.468079	0.561041	0.240899	0.305238	0.123868	0.154525	0.0635524	0.0762548	0.0303878	0.0358828			47.8	1.12815	1.13416	0.643149	0.658691	0.33521	0.351212	0.167292	0.178913	0.0785645	0.0897098	0.0363647	0.0463756	0.0158096	0.022171			47.8	1.53933	1.4605	0.907594	0.967473	0.470688	0.543878	0.229623	0.292696	0.119063	0.153704	0.0539079	0.0771681	0.0204403	0.0368606
	48	1.6271	1.57759	0.929172	1.00261	0.470027	0.563046	0.241828	0.306405	0.124529	0.155136	0.063979	0.0765611	0.0302404	0.0360282			48	1.13091	1.1367	0.645241	0.660604	0.336597	0.352367	0.167696	0.179538	0.0789768	0.0900326	0.0366781	0.046545	0.0159738	0.0222526			48	1.54275	1.46326	0.91093	0.970167	0.472183	0.545692	0.230825	0.293762	0.119794	0.154288	0.0544453	0.0774675	0.0207008	0.0370052
	48.2	1.6317	1.58123	0.932684	1.00571	0.471799	0.565049	0.242625	0.307571	0.124829	0.155746	0.0646047	0.0768674	0.0304173	0.0361735			48.2	1.13375	1.13923	0.646913	0.662512	0.337704	0.35352	0.168868	0.180162	0.0792589	0.0903551	0.036781	0.0467142	0.0162329	0.0223341			48.2	1.54603	1.466	0.913845	0.972853	0.473472	0.547503	0.231624	0.294826	0.120283	0.154871	0.0545879	0.0777667	0.0203295	0.0371496
	48.4	1.63636	1.58484	0.935932	1.00881	0.473219	0.567049	0.244006	0.308737	0.12508	0.156356	0.0648742	0.0771736	0.030836	0.0363188			48.4	1.13657	1.14175	0.64905	0.664415	0.338916	0.35467	0.169661	0.180786	0.0793463	0.0906772	0.0370716	0.0468832	0.0164532	0.0224155			48.4	1.54943	1.46873	0.916639	0.97553	0.475009	0.549311	0.232403	0.295889	0.120585	0.155454	0.0550164	0.0780657	0.0197979	0.0372939
	48.6	1.64096	1.58844	0.939047	1.01189	0.474822	0.569047	0.244954	0.309901	0.125003	0.156966	0.0656093	0.0774796	0.0308575	0.036464			48.6	1.13955	1.14425	0.65124	0.666312	0.340482	0.355818	0.171221	0.181408	0.0800993	0.0909988	0.0373653	0.047052	0.0169249	0.0224968			48.6	1.55246	1.47145	0.91941	0.978198	0.47579	0.551116	0.233181	0.29695	0.120838	0.156036	0.0548976	0.0783645	0.0190586	0.0374382
	48.8	1.64634	1.59203	0.942451	1.01497	0.476781	0.571042	0.245988	0.311065	0.125648	0.157576	0.0664119	0.0777856	0.0312819	0.0366092			48.8	1.14205	1.14674	0.653199	0.668204	0.341274	0.356965	0.172161	0.182029	0.0810278	0.0913201	0.0379364	0.0472207	0.0172776	0.0225781			48.8	1.55638	1.47414	0.922707	0.980858	0.477752	0.552917	0.234614	0.298011	0.121213	0.156618	0.055133	0.0786631	0.0190945	0.0375824
	49	1.65095	1.5956	0.945734	1.01805	0.478377	0.573035	0.246834	0.312227	0.125651	0.158185	0.0666416	0.0780915	0.0312089	0.0367543			49	1.14466	1.14922	0.655052	0.670091	0.341734	0.358108	0.172698	0.18265	0.081062	0.091641	0.0381325	0.0473891	0.0172135	0.0226592			49	1.55987	1.47682	0.925568	0.98351	0.479483	0.554715	0.235895	0.29907	0.121801	0.1572	0.0551144	0.0789615	0.0187302	0.0377265
	49.2	1.65574	1.59915	0.948795	1.02111	0.479983	0.575025	0.247742	0.313389	0.126003	0.158794	0.0669033	0.0783972	0.0310865	0.0368995			49.2	1.14751	1.15169	0.657515	0.671972	0.34362	0.35925	0.173761	0.183269	0.0819553	0.0919615	0.0391198	0.0475574	0.0183223	0.0227403			49.2	1.56347	1.47949	0.928786	0.986153	0.481148	0.55651	0.236659	0.300128	0.122337	0.157781	0.0553829	0.0792598	0.0188687	0.0378706
	49.4	1.65995	1.60269	0.952151	1.02417	0.48172	0.577012	0.248364	0.31455	0.126375	0.159403	0.0670457	0.0787029	0.0310578	0.0370446			49.4	1.15007	1.15415	0.659665	0.673847	0.344395	0.36039	0.174827	0.183888	0.0824503	0.0922816	0.0395473	0.0477255	0.0185115	0.0228213			49.4	1.56741	1.48214	0.932338	0.988787	0.48278	0.558302	0.237737	0.301185	0.122957	0.158361	0.0559235	0.0795579	0.0190158	0.0380146
	49.6	1.66456	1.60621	0.955896	1.02722	0.483615	0.578997	0.250056	0.31571	0.127423	0.160011	0.0678087	0.0790084	0.0316909	0.0371896			49.6	1.15259	1.15659	0.661636	0.675717	0.345324	0.361527	0.175242	0.184506	0.0823754	0.0926013	0.0395225	0.0478934	0.0184569	0.0229022			49.6	1.5712	1.48477	0.935958	0.991414	0.484679	0.56009	0.238878	0.302241	0.123191	0.158942	0.0565421	0.0798557	0.0195015	0.0381584
	49.8	1.66869	1.60971	0.959282	1.03027	0.485374	0.58098	0.251014	0.31687	0.128067	0.160619	0.0678309	0.0793139	0.0322766	0.0373346			49.8	1.15535	1.15903	0.663874	0.677582	0.346204	0.362662	0.175515	0.185122	0.0828822	0.0929206	0.0397249	0.0480611	0.0183689	0.022983			49.8	1.57457	1.48739	0.939087	0.994031	0.486299	0.561875	0.23992	0.303295	0.12372	0.159521	0.0568816	0.0801534	0.0198783	0.0383023
	50	1.67361	1.6132	0.962691	1.03331	0.487287	0.58296	0.25192	0.318028	0.128877	0.161227	0.0679433	0.0796192	0.0323419	0.0374796			50	1.15883	1.16145	0.666295	0.679442	0.347651	0.363795	0.176683	0.185738	0.0838468	0.0932396	0.0403907	0.0482286	0.0184573	0.0230637			50	1.57807	1.48999	0.942294	0.996641	0.488117	0.563657	0.240775	0.304349	0.124118	0.1601	0.0570377	0.080451	0.0200759	0.038446
	50.2	1.67786	1.61667	0.965835	1.03634	0.488871	0.584937	0.252528	0.319186	0.129487	0.161835	0.0680781	0.0799245	0.0323382	0.0376245			50.2	1.1613	1.16386	0.668104	0.681296	0.348649	0.364925	0.176513	0.186353	0.0845428	0.0935581	0.0405657	0.0483959	0.018345	0.0231444			50.2	1.58146	1.49258	0.945518	0.999242	0.489923	0.565435	0.241139	0.305401	0.124361	0.160679	0.0572593	0.0807483	0.0204972	0.0385897
	50.4	1.68223	1.62013	0.969404	1.03936	0.490878	0.586912	0.253858	0.320342	0.129993	0.162442	0.0685102	0.0802296	0.0323181	0.0377694			50.4	1.16424	1.16626	0.669992	0.683145	0.349623	0.366054	0.176815	0.186968	0.0850875	0.0938763	0.040618	0.0485631	0.0183749	0.0232249			50.4	1.58452	1.49515	0.948217	1.00184	0.491598	0.56721	0.241886	0.306451	0.124299	0.161257	0.05687	0.0810454	0.0205502	0.0387332
	50.6	1.68665	1.62357	0.972288	1.04237	0.492965	0.588884	0.254784	0.321498	0.130552	0.163049	0.0688566	0.0805347	0.0324556	0.0379142			50.6	1.16705	1.16865	0.671542	0.684988	0.350538	0.36718	0.176787	0.187581	0.0852616	0.094194	0.0409514	0.0487301	0.0180711	0.0233054			50.6	1.58709	1.49771	0.951154	1.00442	0.492936	0.568982	0.242322	0.307501	0.12405	0.161835	0.0566154	0.0813424	0.0204122	0.0388768
	50.8	1.69074	1.627	0.975577	1.04538	0.494852	0.590854	0.255618	0.322653	0.131167	0.163656	0.0692285	0.0808396	0.0325598	0.038059			50.8	1.1695	1.17102	0.673235	0.686826	0.351464	0.368304	0.176644	0.188193	0.0854887	0.0945114	0.040868	0.0488969	0.0178488	0.0233858			50.8	1.59002	1.50025	0.953884	1.007	0.494705	0.570751	0.243479	0.30855	0.12452	0.162413	0.0565379	0.0816392	0.0205492	0.0390202
	51	1.69491	1.63041	0.979176	1.04838	0.496501	0.592821	0.256427	0.323807	0.131984	0.164262	0.0695045	0.0811445	0.0326191	0.0382038			51	1.17184	1.17339	0.675161	0.688659	0.352898	0.369426	0.176757	0.188805	0.0863338	0.0948284	0.0416465	0.0490635	0.0180238	0.0234661			51	1.593	1.50277	0.957033	1.00956	0.496598	0.572517	0.24415	0.309597	0.125098	0.16299	0.0568121	0.0819358	0.0209317	0.0391635
	51.2	1.69926	1.63381	0.983116	1.05138	0.498661	0.594786	0.257451	0.324961	0.133054	0.164868	0.0702208	0.0814492	0.0338165	0.0383485			51.2	1.17381	1.17574	0.676511	0.690487	0.354132	0.370546	0.176865	0.189415	0.0863736	0.095145	0.0416223	0.0492299	0.0180253	0.0235463			51.2	1.59583	1.50529	0.960631	1.01212	0.499082	0.574279	0.245438	0.310643	0.126096	0.163566	0.0574625	0.0822322	0.0215794	0.0393068
	51.4	1.70318	1.63719	0.985995	1.05437	0.499736	0.596748	0.257889	0.326113	0.133262	0.165474	0.0697568	0.0817538	0.0333007	0.0384932			51.4	1.17556	1.17809	0.676999	0.692309	0.355238	0.371664	0.177021	0.190025	0.0857862	0.0954612	0.0409436	0.0493961	0.0171447	0.0236265			51.4	1.59925	1.50778	0.96418	1.01468	0.501566	0.576039	0.246573	0.311688	0.126723	0.164142	0.0579263	0.0825284	0.0222145	0.03945
	51.6	1.70708	1.64055	0.98957	1.05735	0.501285	0.598708	0.259171	0.327265	0.133829	0.16608	0.0700165	0.0820583	0.0331434	0.0386379			51.6	1.17793	1.18042	0.678368	0.694126	0.356644	0.372779	0.177161	0.190634	0.085761	0.095777	0.0401642	0.0495621	0.0170599	0.0237065			51.6	1.60213	1.51026	0.966984	1.01722	0.503157	0.577795	0.247444	0.312732	0.126951	0.164718	0.0578729	0.0828244	0.0225777	0.0395931
	51.8	1.71115	1.6439	0.993322	1.06032	0.502649	0.600665	0.260069	0.328416	0.134466	0.166685	0.0698063	0.0823628	0.0333361	0.0387825			51.8	1.18034	1.18274	0.68028	0.695938	0.357907	0.373893	0.177651	0.191241	0.0857078	0.0960924	0.0398836	0.049728	0.0168955	0.0237865			51.8	1.60533	1.51273	0.970247	1.01976	0.505241	0.579547	0.248679	0.313774	0.128068	0.165293	0.0580254	0.0831203	0.0233151	0.0397362
	52	1.71526	1.64724	0.996901	1.06329	0.504574	0.60262	0.260879	0.329565	0.134599	0.16729	0.0700495	0.0826671	0.0333794	0.0389271			52	1.18251	1.18505	0.681877	0.697745	0.359231	0.375004	0.178013	0.191848	0.0854957	0.0964075	0.0397294	0.0498937	0.0168088	0.0238664			52	1.60852	1.51518	0.973523	1.02228	0.507081	0.581297	0.249689	0.314816	0.128687	0.165867	0.0583842	0.0834159	0.0235495	0.0398791
	52.2	1.71928	1.65056	1.0001	1.06625	0.506355	0.604572	0.261887	0.330714	0.135153	0.167895	0.0705138	0.0829713	0.0340744	0.0390716			52.2	1.18484	1.18735	0.683422	0.699547	0.360344	0.376113	0.178357	0.192455	0.0853686	0.0967221	0.0396077	0.0500592	0.016717	0.0239462			52.2	1.61151	1.51762	0.976562	1.0248	0.508709	0.583043	0.250638	0.315856	0.129086	0.166441	0.0586051	0.0837114	0.023504	0.040022
	52.4	1.72366	1.65386	1.00356	1.0692	0.508178	0.606522	0.262922	0.331863	0.135655	0.168499	0.0704126	0.0832754	0.0342725	0.0392161			52.4	1.18677	1.18963	0.68487	0.701343	0.361205	0.37722	0.178249	0.19306	0.0852404	0.0970364	0.0392705	0.0502245	0.0162514	0.0240259			52.4	1.61486	1.52004	0.979698	1.02731	0.510851	0.584787	0.251946	0.316895	0.129615	0.167015	0.0591487	0.0840067	0.0236366	0.0401649
	52.6	1.72834	1.65715	1.00731	1.07214	0.509979	0.608469	0.263755	0.33301	0.135968	0.169103	0.07086	0.0835794	0.0339932	0.0393606			52.6	1.1894	1.19191	0.686733	0.703134	0.362357	0.378325	0.179062	0.193664	0.0856331	0.0973503	0.0393684	0.0503896	0.0163066	0.0241055			52.6	1.61767	1.52245	0.982595	1.02982	0.512244	0.586527	0.252704	0.317933	0.12977	0.167588	0.0593034	0.0843018	0.02329	0.0403076
	52.8	1.73308	1.66042	1.01052	1.07508	0.511983	0.610414	0.264859	0.334156	0.136575	0.169707	0.0707685	0.0838834	0.0339363	0.039505			52.8	1.19128	1.19418	0.688401	0.70492	0.362725	0.379427	0.179144	0.194268	0.0854477	0.0976638	0.0393929	0.0505546	0.0160621	0.0241851			52.8	1.6204	1.52485	0.985224	1.03231	0.51348	0.588264	0.253097	0.318969	0.129427	0.168161	0.0593399	0.0845968	0.0229751	0.0404503
	53	1.73709	1.66369	1.01386	1.07801	0.513791	0.612356	0.265925	0.335302	0.136742	0.170311	0.0705597	0.0841872	0.033759	0.0396494			53	1.19373	1.19643	0.690199	0.706701	0.363596	0.380528	0.179947	0.19487	0.0855435	0.0979769	0.0396107	0.0507194	0.0163593	0.0242646			53	1.62317	1.52723	0.988178	1.0348	0.514342	0.589997	0.253505	0.320005	0.129458	0.168734	0.0592039	0.0848915	0.0225134	0.0405928
	53.2	1.74116	1.66693	1.01731	1.08094	0.515903	0.614296	0.267082	0.336447	0.137156	0.170914	0.0708313	0.0844909	0.0337471	0.0397937			53.2	1.19582	1.19868	0.691979	0.708477	0.364323	0.381626	0.18053	0.195472	0.0855136	0.0982896	0.03977	0.0508839	0.0169303	0.024344			53.2	1.62634	1.5296	0.991479	1.03728	0.516449	0.591728	0.254242	0.321039	0.12995	0.169305	0.0596302	0.0851861	0.0227094	0.0407353
	53.4	1.74534	1.67016	1.02077	1.08386	0.518253	0.616233	0.26838	0.337591	0.138218	0.171517	0.0714873	0.0847945	0.0341455	0.039938			53.4	1.19847	1.20091	0.694028	0.710248	0.365587	0.382722	0.181634	0.196073	0.0857677	0.098602	0.0401825	0.0510483	0.0169893	0.0244233			53.4	1.62983	1.53195	0.994834	1.03975	0.518533	0.593455	0.255934	0.322072	0.130759	0.169877	0.0605893	0.0854805	0.0230035	0.0408778
	53.6	1.74967	1.67338	1.02447	1.08677	0.520494	0.618168	0.269819	0.338734	0.138994	0.17212	0.072186	0.085098	0.0341714	0.0400823			53.6	1.20145	1.20313	0.696527	0.712014	0.366499	0.383817	0.182159	0.196673	0.086174	0.0989139	0.0400591	0.0512126	0.0170217	0.0245025			53.6	1.63324	1.53429	0.997896	1.04222	0.520179	0.59518	0.257224	0.323104	0.131415	0.170448	0.0612795	0.0857747	0.023241	0.0410201
	53.8	1.75379	1.67658	1.02777	1.08967	0.522456	0.6201	0.270759	0.339876	0.139446	0.172722	0.0720361	0.0854014	0.0339948	0.0402265			53.8	1.20452	1.20535	0.6989	0.713774	0.367873	0.384909	0.18344	0.197272	0.0871404	0.0992255	0.0408384	0.0513766	0.0175556	0.0245816			53.8	1.63578	1.53661	1.00076	1.04467	0.521674	0.596901	0.258233	0.324135	0.131867	0.171018	0.0616723	0.0860687	0.0229718	0.0411624
	54	1.75809	1.67977	1.03056	1.09257	0.524404	0.62203	0.271778	0.341018	0.139604	0.173324	0.0720475	0.0857047	0.0339615	0.0403707			54	1.20731	1.20755	0.70141	0.71553	0.369443	0.385999	0.184701	0.19787	0.0877815	0.0995367	0.0416773	0.0515405	0.0177564	0.0246607			54	1.63877	1.53892	1.00367	1.04712	0.522988	0.598619	0.258694	0.325165	0.132013	0.171589	0.0621174	0.0863625	0.023063	0.0413046
	54.2	1.76209	1.68294	1.03354	1.09546	0.526062	0.623957	0.272684	0.342158	0.140062	0.173926	0.0724425	0.0860079	0.0340589	0.0405149			54.2	1.20923	1.20974	0.703337	0.71728	0.370118	0.387086	0.185208	0.198467	0.0881048	0.0998476	0.0422218	0.0517041	0.0182002	0.0247396			54.2	1.64123	1.54122	1.00592	1.04956	0.524459	0.600334	0.259285	0.326193	0.13199	0.172158	0.0621958	0.0866562	0.0229857	0.0414467
	54.4	1.76642	1.6861	1.03645	1.09834	0.528335	0.625882	0.274079	0.343298	0.140531	0.174528	0.0730436	0.086311	0.0344206	0.040659			54.4	1.21195	1.21192	0.705571	0.719026	0.370961	0.388172	0.186113	0.199064	0.0885607	0.100158	0.0425773	0.0518676	0.0182046	0.0248185			54.4	1.6439	1.54351	1.00832	1.05199	0.526302	0.602045	0.260726	0.32722	0.132036	0.172727	0.0624976	0.0869497	0.0229598	0.0415888
	54.6	1.77051	1.68924	1.03932	1.10122	0.53041	0.627805	0.274829	0.344437	0.141196	0.175129	0.073425	0.086614	0.0347061	0.040803			54.6	1.21444	1.21409	0.707215	0.720766	0.371892	0.389256	0.18674	0.199659	0.0890838	0.100468	0.0433748	0.0520309	0.0183199	0.0248973			54.6	1.64643	1.54578	1.01166	1.05442	0.527975	0.603754	0.261435	0.328246	0.132705	0.173296	0.0627478	0.0872429	0.0233471	0.0417308
	54.8	1.77459	1.69237	1.04259	1.10409	0.532191	0.629725	0.275226	0.345575	0.141726	0.17573	0.0736733	0.0869169	0.0350452	0.0409471			54.8	1.21693	1.21625	0.709233	0.722502	0.373246	0.390337	0.187581	0.200254	0.0898843	0.100778	0.0438622	0.0521941	0.0190937	0.0249761			54.8	1.64931	1.54803	1.0146	1.05683	0.529932	0.60546	0.262868	0.329271	0.133728	0.173864	0.0632941	0.0875361	0.023611	0.0418727
	55	1.77861	1.69549	1.04622	1.10695	0.534268	0.631642	0.276068	0.346712	0.142244	0.176331	0.0743249	0.0872197	0.035744	0.0410911			55	1.21888	1.2184	0.710781	0.724232	0.374612	0.391417	0.188278	0.200848	0.0906302	0.101087	0.0438964	0.052357	0.0191966	0.0250547			55	1.65213	1.55028	1.01785	1.05924	0.532436	0.607162	0.264185	0.330295	0.134752	0.174432	0.0638765	0.087829	0.0243345	0.0420145
	55.2	1.78206	1.69859	1.04874	1.10981	0.535777	0.633557	0.276965	0.347848	0.142161	0.176931	0.074432	0.0875224	0.0361303	0.041235			55.2	1.22125	1.22054	0.712598	0.725957	0.375713	0.392494	0.18906	0.201441	0.0907917	0.101396	0.0435621	0.0525198	0.0188434	0.0251333			55.2	1.65529	1.55251	1.0211	1.06165	0.534502	0.608862	0.265597	0.331318	0.135777	0.175	0.0641186	0.0881217	0.02463	0.0421562
	55.4	1.78587	1.70168	1.05119	1.11266	0.537193	0.63547	0.277758	0.348984	0.14246	0.177531	0.0743538	0.087825	0.035711	0.0413789			55.4	1.224	1.22267	0.714169	0.727678	0.377106	0.393569	0.190086	0.202033	0.0913617	0.101705	0.0435763	0.0526824	0.0186405	0.0252118			55.4	1.65841	1.55472	1.02457	1.06404	0.536806	0.610558	0.266592	0.332339	0.13654	0.175566	0.064562	0.0884143	0.0250651	0.0422979
	55.6	1.78991	1.70476	1.05437	1.1155	0.539431	0.63738	0.279095	0.350119	0.142786	0.178131	0.0747548	0.0881275	0.0360733	0.0415228			55.6	1.22673	1.22479	0.716394	0.729394	0.378398	0.394642	0.191041	0.202624	0.0920581	0.102013	0.0439837	0.0528448	0.0191443	0.0252901			55.6	1.6615	1.55693	1.02742	1.06643	0.538401	0.612251	0.267642	0.333359	0.137513	0.176133	0.0644044	0.0887066	0.0255507	0.0424395
	55.8	1.7934	1.70782	1.05725	1.11834	0.540906	0.639288	0.279073	0.351252	0.143204	0.178731	0.0746204	0.0884299	0.0361837	0.0416667			55.8	1.22937	1.2269	0.718587	0.731104	0.379814	0.395714	0.192099	0.203214	0.0924173	0.10232	0.0448543	0.053007	0.0195943	0.0253685			55.8	1.66417	1.55912	1.03038	1.06881	0.540315	0.613941	0.268639	0.334379	0.13834	0.176699	0.0642173	0.0889988	0.0254778	0.042581
	56	1.79744	1.71086	1.06023	1.12117	0.542762	0.641193	0.279408	0.352385	0.143523	0.17933	0.0750019	0.0887322	0.0366226	0.0418105			56	1.23128	1.229	0.720139	0.73281	0.380561	0.396783	0.192265	0.203804	0.0927186	0.102628	0.0448893	0.0531691	0.0192168	0.0254467			56	1.66708	1.5613	1.0336	1.07118	0.542285	0.615628	0.269697	0.335397	0.139322	0.177265	0.0647428	0.0892909	0.0256323	0.0427225
	56.2	1.801	1.7139	1.06343	1.12399	0.544637	0.643096	0.280614	0.353517	0.144426	0.179929	0.0750261	0.0890343	0.0368807	0.0419542			56.2	1.23362	1.23109	0.721702	0.734511	0.381391	0.39785	0.192374	0.204392	0.0931636	0.102935	0.0450981	0.0533309	0.0191851	0.0255248			56.2	1.66944	1.56346	1.03646	1.07354	0.543978	0.617312	0.270802	0.336413	0.139895	0.17783	0.0648304	0.0895827	0.0253121	0.0428638
	56.4	1.80497	1.71692	1.06692	1.12681	0.546132	0.644997	0.281578	0.354649	0.145111	0.180528	0.0753257	0.0893364	0.0368319	0.042098			56.4	1.23569	1.23317	0.722998	0.736207	0.382076	0.398915	0.192604	0.20498	0.0930689	0.103242	0.0446651	0.0534926	0.0186393	0.0256029			56.4	1.6718	1.56562	1.03912	1.0759	0.545417	0.618993	0.271369	0.337429	0.140474	0.178394	0.0649409	0.0898743	0.0252844	0.0430051
	56.6	1.80873	1.71992	1.07027	1.12962	0.547548	0.646895	0.282357	0.355779	0.145562	0.181127	0.0756271	0.0896384	0.0368719	0.0422416			56.6	1.2381	1.23524	0.724679	0.737898	0.383235	0.399977	0.193426	0.205567	0.0935028	0.103548	0.045068	0.0536541	0.0188939	0.0256809			56.6	1.6735	1.56776	1.04179	1.07825	0.545739	0.620671	0.271354	0.338444	0.140495	0.178959	0.0647082	0.0901658	0.0247477	0.0431463
	56.8	1.81272	1.72291	1.07327	1.13242	0.548978	0.64879	0.283661	0.356909	0.145779	0.181725	0.0755674	0.0899403	0.0367024	0.0423853			56.8	1.24018	1.2373	0.726239	0.739584	0.384317	0.401038	0.193664	0.206153	0.0936655	0.103854	0.0451934	0.0538155	0.0188382	0.0257588			56.8	1.67544	1.56988	1.04432	1.08059	0.547053	0.622345	0.27189	0.339457	0.14068	0.179522	0.0645707	0.0904571	0.0245766	0.0432875
	57	1.81616	1.72589	1.07674	1.13522	0.550371	0.650683	0.284978	0.358038	0.146186	0.182323	0.0758135	0.0902421	0.0368863	0.0425289			57	1.2424	1.23935	0.727898	0.741266	0.385529	0.402097	0.194405	0.206738	0.0943434	0.104159	0.045461	0.0539766	0.0192514	0.0258366			57	1.67808	1.572	1.04711	1.08292	0.548996	0.624017	0.272919	0.340469	0.141581	0.180086	0.064702	0.0907482	0.0249095	0.0434285
	57.2	1.81986	1.72886	1.08052	1.13801	0.552686	0.652574	0.286595	0.359166	0.146988	0.18292	0.0762623	0.0905438	0.0370554	0.0426725			57.2	1.2445	1.24139	0.729534	0.742942	0.386238	0.403154	0.194603	0.207323	0.0941351	0.104465	0.0453069	0.0541376	0.0189642	0.0259143			57.2	1.68098	1.5741	1.05014	1.08525	0.551377	0.625686	0.274317	0.34148	0.142353	0.180649	0.0651987	0.0910391	0.0252233	0.0435695
	57.4	1.82406	1.73181	1.08413	1.14079	0.554191	0.654463	0.287896	0.360293	0.148077	0.183518	0.0767268	0.0908453	0.0370019	0.042816			57.4	1.24698	1.24342	0.731558	0.744614	0.387766	0.404208	0.195118	0.207906	0.0945822	0.104769	0.0451125	0.0542984	0.0187338	0.025992			57.4	1.68312	1.57619	1.05297	1.08757	0.553028	0.627352	0.275143	0.34249	0.142559	0.181211	0.0655218	0.0913299	0.0252953	0.0437104
	57.6	1.82756	1.73475	1.08759	1.14357	0.555595	0.656348	0.289204	0.361419	0.148684	0.184115	0.077252	0.0911468	0.0363213	0.0429595			57.6	1.24918	1.24544	0.733234	0.746281	0.388455	0.405261	0.195344	0.208489	0.0947075	0.105074	0.0451498	0.054459	0.018682	0.0260696			57.6	1.68545	1.57827	1.05593	1.08988	0.554165	0.629014	0.275988	0.343499	0.142731	0.181773	0.0656606	0.0916204	0.0252904	0.0438513
	57.8	1.83085	1.73767	1.09091	1.14634	0.556702	0.658232	0.290724	0.362545	0.149215	0.184712	0.0769071	0.0914482	0.0365122	0.043103			57.8	1.25092	1.24746	0.734572	0.747943	0.389266	0.406312	0.195195	0.209071	0.0943762	0.105378	0.0450847	0.0546195	0.0184993	0.0261471			57.8	1.68769	1.58033	1.05891	1.09218	0.556303	0.630674	0.27678	0.344507	0.142915	0.182335	0.0663482	0.0919108	0.0254853	0.043992
	58	1.83499	1.74059	1.09426	1.1491	0.558494	0.660113	0.292047	0.363669	0.149654	0.185308	0.0769613	0.0917495	0.0370072	0.0432464			58	1.25256	1.24946	0.736527	0.7496	0.39017	0.40736	0.195557	0.209652	0.0944531	0.105681	0.0453851	0.0547797	0.01873	0.0262245			58	1.69017	1.58238	1.06155	1.09448	0.557962	0.63233	0.277252	0.345513	0.142935	0.182896	0.0666572	0.092201	0.0254025	0.0441327
	58.2	1.83889	1.74348	1.09772	1.15186	0.560532	0.661992	0.29338	0.364793	0.150529	0.185904	0.0774375	0.0920506	0.0371092	0.0433897			58.2	1.25466	1.25145	0.738409	0.751253	0.390901	0.408407	0.195884	0.210232	0.0949288	0.105985	0.0452121	0.0549398	0.019011	0.0263018			58.2	1.69274	1.58442	1.06431	1.09677	0.560223	0.633984	0.278588	0.346518	0.143196	0.183456	0.0670597	0.092491	0.0255148	0.0442733
	58.4	1.84255	1.74637	1.10079	1.15461	0.56263	0.663868	0.294204	0.365916	0.151173	0.1865	0.0775575	0.0923517	0.0373801	0.0435331			58.4	1.25693	1.25343	0.740367	0.752901	0.392038	0.409451	0.196535	0.210811	0.0957612	0.106288	0.0454602	0.0550997	0.0192432	0.0263791			58.4	1.69512	1.58645	1.0675	1.09905	0.562266	0.635634	0.279749	0.347523	0.143838	0.184017	0.0677603	0.0927809	0.0257099	0.0444138
	58.6	1.84619	1.74924	1.10387	1.15735	0.564643	0.665742	0.295109	0.367038	0.151548	0.187096	0.0779853	0.0926527	0.0375086	0.0436764			58.6	1.25857	1.25541	0.741693	0.754544	0.393196	0.410494	0.196911	0.21139	0.0957077	0.10659	0.0454898	0.0552595	0.0194677	0.0264562			58.6	1.69784	1.58847	1.07088	1.10132	0.563993	0.637282	0.280344	0.348526	0.144284	0.184576	0.0681747	0.0930705	0.0259274	0.0445543
	58.8	1.84996	1.7521	1.10706	1.16009	0.566672	0.667613	0.296297	0.368159	0.152111	0.187691	0.0786972	0.0929535	0.0377188	0.0438197			58.8	1.26017	1.25737	0.743483	0.756182	0.394661	0.411534	0.197481	0.211967	0.0963806	0.106892	0.0457096	0.055419	0.0196529	0.0265333			58.8	1.70041	1.59047	1.07351	1.10359	0.565902	0.638927	0.281791	0.349528	0.144613	0.185136	0.0685942	0.09336	0.0263214	0.0446947
	59	1.85341	1.75495	1.11002	1.16282	0.568541	0.669482	0.297398	0.36928	0.152587	0.188286	0.079145	0.0932543	0.0378222	0.0439629			59	1.26202	1.25933	0.745113	0.757816	0.395536	0.412573	0.198142	0.212544	0.096683	0.107194	0.0453417	0.0555784	0.0194446	0.0266103			59	1.70323	1.59247	1.07606	1.10585	0.567752	0.640568	0.282684	0.350528	0.145072	0.185695	0.0687629	0.0936493	0.0266008	0.044835
	59.2	1.85681	1.75779	1.11241	1.16555	0.569822	0.671349	0.298328	0.3704	0.152796	0.188881	0.0793019	0.093555	0.037473	0.0441061			59.2	1.26478	1.26127	0.747264	0.759445	0.397208	0.413609	0.199136	0.21312	0.0970954	0.107496	0.0458189	0.0557376	0.0195927	0.0266873			59.2	1.7059	1.59445	1.07849	1.10811	0.568845	0.642207	0.283163	0.351528	0.145286	0.186253	0.0686641	0.0939384	0.0261404	0.0449752
	59.4	1.86019	1.76061	1.11537	1.16826	0.571892	0.673213	0.298659	0.371518	0.153277	0.189476	0.0792593	0.0938555	0.037177	0.0442492			59.4	1.26681	1.26321	0.748728	0.76107	0.398463	0.414644	0.199885	0.213695	0.0970126	0.107797	0.0457715	0.0558966	0.0198236	0.0267641			59.4	1.70814	1.59642	1.08143	1.11035	0.570723	0.643842	0.283595	0.352526	0.145507	0.186811	0.0688184	0.0942274	0.0261173	0.0451154
	59.6	1.86398	1.76342	1.11859	1.17098	0.573789	0.675075	0.299104	0.372636	0.153708	0.19007	0.0799272	0.094156	0.03712	0.0443923			59.6	1.26867	1.26514	0.75046	0.762689	0.399534	0.415676	0.200641	0.214269	0.0971369	0.108097	0.0459677	0.0560555	0.019909	0.0268409			59.6	1.71063	1.59837	1.08347	1.11259	0.572447	0.645475	0.284744	0.353524	0.146343	0.187369	0.0690294	0.0945161	0.0263266	0.0452555
	59.8	1.86683	1.76621	1.1209	1.17368	0.575074	0.676935	0.298707	0.373753	0.153787	0.190664	0.079933	0.0944564	0.0370619	0.0445354			59.8	1.27089	1.26705	0.752956	0.764304	0.400984	0.416707	0.201561	0.214842	0.0976384	0.108398	0.046406	0.0562142	0.0203056	0.0269176			59.8	1.713	1.60032	1.08594	1.11482	0.573809	0.647104	0.285418	0.35452	0.146299	0.187926	0.0691778	0.0948047	0.0261762	0.0453955
	60	1.87115	1.769	1.12417	1.17638	0.577476	0.678792	0.299913	0.37487	0.154871	0.191258	0.0803832	0.0947566	0.0374894	0.0446784			60	1.273	1.26896	0.754949	0.765915	0.402248	0.417735	0.202198	0.215415	0.0980422	0.108698	0.0467255	0.0563727	0.0205333	0.0269942			60	1.71455	1.60225	1.08829	1.11705	0.575287	0.648731	0.285677	0.355515	0.146608	0.188482	0.0688117	0.0950931	0.0263199	0.0455354
	60.2	1.87417	1.77177	1.12726	1.17907	0.578936	0.680647	0.300655	0.375985	0.155133	0.191851	0.0801319	0.0950568	0.0369187	0.0448214			60.2	1.27521	1.27086	0.756903	0.767521	0.403927	0.418762	0.202667	0.215987	0.0982181	0.108997	0.0471462	0.056531	0.0207681	0.0270707			60.2	1.71635	1.60418	1.09077	1.11926	0.576643	0.650355	0.286257	0.356509	0.147042	0.189039	0.0683177	0.0953813	0.0259698	0.0456753
	60.4	1.87728	1.77453	1.1301	1.18176	0.580227	0.682499	0.300383	0.3771	0.154925	0.192444	0.0807028	0.0953569	0.0366579	0.0449644			60.4	1.27762	1.27275	0.759202	0.769122	0.405717	0.419786	0.203414	0.216557	0.0986685	0.109297	0.0472832	0.0566891	0.020892	0.0271471			60.4	1.7182	1.60609	1.09304	1.12147	0.57753	0.651976	0.28662	0.357502	0.147296	0.189594	0.0684936	0.0956694	0.0262867	0.045815
	60.6	1.88097	1.77727	1.13352	1.18444	0.581959	0.684349	0.301203	0.378214	0.155203	0.193037	0.0811308	0.0956568	0.0369314	0.0451073			60.6	1.28024	1.27464	0.761339	0.770718	0.407343	0.420809	0.204425	0.217127	0.0998543	0.109595	0.0481526	0.0568471	0.0212625	0.0272235			60.6	1.71993	1.60799	1.09582	1.12368	0.578619	0.653593	0.287248	0.358494	0.147351	0.19015	0.0687034	0.0959572	0.0261419	0.0459548
	60.8	1.88424	1.78001	1.13665	1.18711	0.583715	0.686197	0.302145	0.379327	0.1554	0.19363	0.081185	0.0959567	0.0369106	0.0452502			60.8	1.28209	1.27651	0.76307	0.77231	0.408585	0.42183	0.204599	0.217697	0.100077	0.109894	0.0479633	0.0570049	0.0209803	0.0272998			60.8	1.72179	1.60988	1.09819	1.12587	0.580249	0.655208	0.288115	0.359484	0.147674	0.190705	0.0687151	0.0962449	0.0262383	0.0460944
	61	1.88721	1.78273	1.14	1.18978	0.585361	0.688042	0.302482	0.380439	0.155789	0.194222	0.0812191	0.0962564	0.0369763	0.045393			61	1.28412	1.27837	0.764804	0.773898	0.409405	0.422848	0.205561	0.218265	0.100362	0.110192	0.0483867	0.0571625	0.0210887	0.027376			61	1.72351	1.61176	1.10047	1.12806	0.581645	0.65682	0.288513	0.360474	0.147729	0.191259	0.0684617	0.0965324	0.0263103	0.0462339
	61.2	1.89122	1.78544	1.14398	1.19244	0.58796	0.689885	0.304096	0.381551	0.156598	0.194814	0.0820978	0.0965561	0.0375701	0.0455358			61.2	1.28598	1.28023	0.766161	0.775481	0.40994	0.423865	0.20573	0.218833	0.100408	0.11049	0.0484133	0.05732	0.020547	0.0274521			61.2	1.72536	1.61362	1.10308	1.13025	0.582748	0.658429	0.28888	0.361462	0.14793	0.191813	0.0685438	0.0968197	0.0261521	0.0463734
	61.4	1.89462	1.78813	1.14759	1.1951	0.58928	0.691726	0.304561	0.382661	0.157083	0.195406	0.0824909	0.0968557	0.0378145	0.0456786			61.4	1.28808	1.28207	0.767686	0.777059	0.411252	0.42488	0.206072	0.219399	0.100622	0.110787	0.0483312	0.0574773	0.0205599	0.0275282			61.4	1.72666	1.61548	1.10589	1.13242	0.584099	0.660035	0.289431	0.362449	0.14831	0.192367	0.0685122	0.0971069	0.0265678	0.0465128
	61.6	1.89723	1.79082	1.15041	1.19775	0.590813	0.693564	0.30531	0.383771	0.157112	0.195997	0.0820342	0.0971551	0.0379393	0.0458213			61.6	1.29017	1.28391	0.769413	0.778633	0.411565	0.425892	0.206634	0.219965	0.100974	0.111084	0.0487047	0.0576344	0.0206784	0.0276041			61.6	1.72894	1.61732	1.10883	1.13459	0.58573	0.661638	0.290473	0.363435	0.148939	0.19292	0.0692507	0.0973939	0.0265175	0.0466522
	61.8	1.90027	1.79349	1.15408	1.20039	0.592557	0.6954	0.30609	0.38488	0.157702	0.196589	0.0820328	0.0974545	0.0387866	0.045964			61.8	1.29216	1.28574	0.771114	0.780202	0.412109	0.426903	0.206602	0.22053	0.101126	0.111381	0.0489019	0.0577913	0.0207791	0.02768			61.8	1.73105	1.61916	1.11191	1.13675	0.587727	0.663239	0.291274	0.36442	0.149636	0.193473	0.0698554	0.0976806	0.0269576	0.0467914
	62	1.9035	1.79615	1.15723	1.20303	0.594536	0.697234	0.306551	0.385988	0.158155	0.19718	0.0820361	0.0977537	0.0389915	0.0461066			62	1.29416	1.28756	0.772829	0.781767	0.413151	0.427912	0.207247	0.221094	0.101381	0.111677	0.0490877	0.057948	0.0210944	0.0277558			62	1.73293	1.62098	1.11529	1.13891	0.589465	0.664836	0.292506	0.365404	0.15032	0.194025	0.0702796	0.0979673	0.0269249	0.0469306
	62.2	1.90617	1.7988	1.16008	1.20566	0.596411	0.699065	0.307729	0.387095	0.158551	0.19777	0.0821466	0.0980529	0.0391505	0.0462492			62.2	1.2956	1.28937	0.774143	0.783327	0.413478	0.428919	0.207308	0.221658	0.101388	0.111973	0.0490225	0.0581046	0.0208902	0.0278316			62.2	1.73499	1.62279	1.11841	1.14105	0.591282	0.66643	0.293581	0.366387	0.150967	0.194577	0.0706963	0.0982537	0.0273112	0.0470697
	62.4	1.90887	1.80144	1.16246	1.20828	0.59796	0.700894	0.308249	0.388202	0.158757	0.198361	0.081823	0.0983519	0.0392821	0.0463918			62.4	1.29704	1.29118	0.775392	0.784883	0.414108	0.429924	0.207807	0.22222	0.101768	0.112269	0.0493922	0.058261	0.0210123	0.0279072			62.4	1.73694	1.62459	1.12134	1.1432	0.59277	0.668022	0.294086	0.367369	0.151494	0.195128	0.0713363	0.0985399	0.0275039	0.0472088
	62.6	1.91197	1.80406	1.16559	1.2109	0.599583	0.70272	0.309426	0.389307	0.158848	0.198951	0.0825783	0.0986509	0.0395953	0.0465344			62.6	1.29817	1.29297	0.776073	0.786434	0.414705	0.430927	0.208021	0.222782	0.101518	0.112564	0.0490224	0.0584172	0.0208407	0.0279828			62.6	1.73901	1.62638	1.1241	1.14533	0.594526	0.66961	0.295404	0.368349	0.151986	0.195679	0.0720075	0.098826	0.0278613	0.0473477
	62.8	1.91488	1.80667	1.16848	1.21351	0.601069	0.704544	0.310056	0.390412	0.158965	0.199541	0.0827717	0.0989498	0.0399394	0.0466768			62.8	1.30003	1.29476	0.777658	0.787981	0.415349	0.431928	0.208546	0.223343	0.102058	0.112859	0.0489087	0.0585733	0.0204193	0.0280583			62.8	1.74141	1.62817	1.12679	1.14746	0.596528	0.671196	0.296657	0.369329	0.153043	0.19623	0.0731018	0.0991119	0.0283197	0.0474866
	63	1.91784	1.80928	1.1712	1.21612	0.602487	0.706366	0.310843	0.391516	0.159379	0.20013	0.0826977	0.0992485	0.0394461	0.0468193			63	1.30226	1.29653	0.778944	0.789523	0.41585	0.432927	0.209171	0.223903	0.102057	0.113153	0.0487554	0.0587292	0.0202245	0.0281337			63	1.74341	1.62993	1.12892	1.14958	0.598	0.672779	0.297502	0.370307	0.15356	0.19678	0.073578	0.0993976	0.0280537	0.0476254
	63.2	1.92085	1.81186	1.17369	1.21871	0.603695	0.708186	0.311704	0.392619	0.159577	0.200719	0.0824712	0.0995472	0.0393198	0.0469617			63.2	1.30493	1.2983	0.780365	0.791061	0.417193	0.433924	0.209872	0.224462	0.102414	0.113448	0.0488967	0.0588849	0.0205936	0.028209			63.2	1.74558	1.63169	1.13148	1.15169	0.600131	0.674359	0.298476	0.371284	0.154314	0.197329	0.0742767	0.0996832	0.0281686	0.0477641
	63.4	1.92408	1.81444	1.17648	1.22131	0.6058	0.710003	0.312584	0.393722	0.159978	0.201308	0.0827482	0.0998457	0.0393793	0.0471041			63.4	1.30663	1.30006	0.78192	0.792595	0.418273	0.434919	0.210844	0.225021	0.102615	0.113741	0.0489962	0.0590405	0.020492	0.0282843			63.4	1.74724	1.63344	1.13384	1.1538	0.602301	0.675936	0.299202	0.37226	0.15484	0.197879	0.0746418	0.0999685	0.0284855	0.0479028
	63.6	1.92745	1.81701	1.17913	1.22389	0.607392	0.711818	0.313687	0.394823	0.160471	0.201897	0.0834551	0.100144	0.0394482	0.0472465			63.6	1.30901	1.30181	0.783955	0.794124	0.419533	0.435913	0.211912	0.225579	0.103385	0.114035	0.0490999	0.0591958	0.0206174	0.0283594			63.6	1.74954	1.63518	1.13634	1.1559	0.604069	0.67751	0.300787	0.373235	0.155618	0.198427	0.0752677	0.100254	0.0293536	0.0480414
	63.8	1.931	1.81956	1.18187	1.22648	0.609466	0.71363	0.314939	0.395924	0.161111	0.202485	0.0834573	0.100443	0.039416	0.0473888			63.8	1.31101	1.30356	0.785757	0.795649	0.420782	0.436904	0.212619	0.226135	0.103848	0.114328	0.0494229	0.059351	0.0206135	0.0284345			63.8	1.7511	1.63691	1.13878	1.15799	0.605378	0.679082	0.301676	0.374209	0.155401	0.198976	0.0750123	0.100539	0.0290213	0.0481799
	64	1.93449	1.82211	1.18521	1.22905	0.611608	0.71544	0.316273	0.397024	0.161911	0.203074	0.083634	0.100741	0.0396311	0.047531			64	1.31321	1.30529	0.787515	0.797169	0.422025	0.437894	0.213206	0.226691	0.104119	0.114621	0.0496179	0.0595061	0.0210591	0.0285095			64	1.75229	1.63863	1.14135	1.16008	0.607114	0.68065	0.30249	0.375182	0.156032	0.199524	0.07451	0.100824	0.0290323	0.0483183
	64.2	1.93701	1.82464	1.18774	1.23162	0.613142	0.717248	0.316742	0.398123	0.161564	0.203661	0.0837857	0.101039	0.0390999	0.0476733			64.2	1.31514	1.30702	0.789341	0.798685	0.423291	0.438881	0.213665	0.227247	0.104492	0.114913	0.0495485	0.0596609	0.0209265	0.0285845			64.2	1.75453	1.64034	1.14436	1.16216	0.60893	0.682216	0.303688	0.376153	0.156708	0.200071	0.0748836	0.101108	0.0292427	0.0484567
	64.4	1.94015	1.82716	1.1909	1.23418	0.615708	0.719054	0.317872	0.399221	0.162343	0.204249	0.0848253	0.101337	0.0394718	0.0478155			64.4	1.31729	1.30874	0.791298	0.800197	0.424537	0.439867	0.21446	0.227801	0.105228	0.115205	0.0496593	0.0598156	0.0213312	0.0286593			64.4	1.75647	1.64203	1.14713	1.16423	0.610568	0.683778	0.304776	0.377124	0.156822	0.200618	0.0755039	0.101393	0.0299736	0.048595
	64.6	1.94335	1.82967	1.19392	1.23674	0.617829	0.720857	0.319239	0.400319	0.163041	0.204836	0.0853257	0.101635	0.0399197	0.0479576			64.6	1.31927	1.31045	0.792753	0.801704	0.425242	0.440851	0.215579	0.228355	0.10591	0.115497	0.0497828	0.0599701	0.0212523	0.0287341			64.6	1.7582	1.64372	1.14991	1.1663	0.612044	0.685338	0.305783	0.378093	0.157167	0.201165	0.0753782	0.101677	0.03028	0.0487332
	64.8	1.94639	1.83216	1.19682	1.23929	0.62038	0.722658	0.32012	0.401415	0.1637	0.205423	0.0856877	0.101933	0.0400334	0.0480997			64.8	1.32107	1.31215	0.794507	0.803207	0.426325	0.441833	0.216451	0.228908	0.106026	0.115788	0.0495087	0.0601245	0.0214201	0.0288088			64.8	1.76002	1.6454	1.15237	1.16836	0.613625	0.686896	0.306836	0.379062	0.157589	0.201711	0.0749322	0.101961	0.0304466	0.0488713
	65	1.94945	1.83465	1.20048	1.24183	0.622413	0.724457	0.320937	0.402511	0.164427	0.20601	0.0859472	0.102231	0.0399753	0.0482418			65	1.32334	1.31385	0.79639	0.804706	0.427436	0.442813	0.217186	0.22946	0.1063	0.116079	0.0502559	0.0602786	0.0219352	0.0288834			65	1.76167	1.64707	1.15464	1.17042	0.614918	0.68845	0.307325	0.380029	0.157858	0.202257	0.0748255	0.102245	0.0305453	0.0490094
	65.2	1.95301	1.83713	1.20393	1.24437	0.624614	0.726253	0.322322	0.403606	0.165095	0.206597	0.086604	0.102528	0.0405563	0.0483838			65.2	1.32521	1.31554	0.798301	0.8062	0.428923	0.443791	0.217552	0.230011	0.10658	0.116369	0.0506253	0.0604326	0.0221973	0.028958			65.2	1.76348	1.64872	1.15698	1.17246	0.616127	0.690001	0.308056	0.380995	0.158202	0.202802	0.0749025	0.102529	0.0305307	0.0491474
	65.4	1.95533	1.83959	1.20654	1.24691	0.625826	0.728047	0.322618	0.404701	0.165477	0.207183	0.0860796	0.102826	0.0402491	0.0485258			65.4	1.32716	1.31721	0.800218	0.80769	0.429896	0.444767	0.217964	0.230561	0.106617	0.11666	0.0505855	0.0605865	0.0225409	0.0290325			65.4	1.76487	1.65037	1.15945	1.1745	0.61757	0.69155	0.309046	0.38196	0.158179	0.203347	0.0746458	0.102812	0.030735	0.0492853
	65.6	1.9581	1.84204	1.20953	1.24943	0.627367	0.729839	0.323535	0.405794	0.165847	0.207769	0.0858276	0.103123	0.0403135	0.0486678			65.6	1.32907	1.31888	0.802242	0.809176	0.430409	0.445741	0.218509	0.231111	0.106837	0.116949	0.0509131	0.0607401	0.0227584	0.0291068			65.6	1.76724	1.65201	1.16238	1.17654	0.619565	0.693096	0.309918	0.382924	0.158845	0.203891	0.0749076	0.103096	0.0309092	0.0494232
	65.8	1.96074	1.84448	1.21282	1.25195	0.628737	0.731629	0.324293	0.406887	0.166759	0.208355	0.0864456	0.103421	0.0403309	0.0488097			65.8	1.33065	1.32055	0.803866	0.810657	0.431493	0.446714	0.218429	0.231659	0.106488	0.117239	0.0510328	0.0608936	0.0228259	0.0291811			65.8	1.76886	1.65364	1.16535	1.17857	0.621446	0.694639	0.311057	0.383887	0.159257	0.204435	0.0747398	0.103379	0.0312679	0.0495609
	66	1.96359	1.84692	1.21547	1.25447	0.630094	0.733416	0.325068	0.407978	0.167082	0.20894	0.0859512	0.103718	0.0398513	0.0489516			66	1.33163	1.3222	0.804883	0.812135	0.431968	0.447684	0.218496	0.232207	0.105925	0.117528	0.0506569	0.0610469	0.0223877	0.0292554			66	1.77078	1.65526	1.16878	1.18059	0.623827	0.696179	0.312378	0.384849	0.159771	0.204979	0.075069	0.103662	0.0318229	0.0496986
	66.2	1.96666	1.84934	1.21837	1.25698	0.631735	0.735201	0.326385	0.409069	0.167895	0.209525	0.0864162	0.104015	0.0403342	0.0490934			66.2	1.33301	1.32385	0.805972	0.813608	0.432229	0.448653	0.21846	0.232755	0.105939	0.117817	0.0507368	0.0612001	0.0218283	0.0293295			66.2	1.77224	1.65687	1.1712	1.1826	0.625562	0.697716	0.313056	0.385809	0.160001	0.205522	0.0755355	0.103945	0.0319075	0.0498363
	66.4	1.96929	1.85174	1.22125	1.25948	0.633028	0.736983	0.327127	0.41016	0.168221	0.21011	0.0864942	0.104312	0.0405947	0.0492353			66.4	1.33474	1.32549	0.807339	0.815077	0.433111	0.44962	0.218933	0.233301	0.106376	0.118105	0.0508197	0.061353	0.0219865	0.0294036			66.4	1.77388	1.65847	1.17396	1.18461	0.62762	0.699251	0.314049	0.386769	0.160504	0.206065	0.0762567	0.104228	0.0319669	0.0499738
	66.6	1.97169	1.85414	1.22455	1.26198	0.634369	0.738764	0.328015	0.411249	0.16875	0.210694	0.0868743	0.104609	0.0409145	0.049377			66.6	1.33616	1.32712	0.808781	0.816541	0.434218	0.450585	0.219486	0.233847	0.106388	0.118393	0.050879	0.0615059	0.0218586	0.0294776			66.6	1.7755	1.66006	1.17659	1.18661	0.629582	0.700783	0.315131	0.387727	0.161355	0.206607	0.0770195	0.10451	0.0319795	0.0501113
	66.8	1.97438	1.85653	1.2274	1.26447	0.635956	0.740542	0.328836	0.412338	0.169181	0.211279	0.0870243	0.104906	0.0410208	0.0495188			66.8	1.3383	1.32874	0.81114	0.818002	0.435576	0.451548	0.220612	0.234391	0.106963	0.118681	0.0516262	0.0616585	0.0218011	0.0295515			66.8	1.77731	1.66164	1.17923	1.18861	0.631182	0.702312	0.315852	0.388685	0.162018	0.207149	0.0778252	0.104793	0.0317813	0.0502487
	67	1.97697	1.85891	1.23049	1.26695	0.637462	0.742318	0.329856	0.413425	0.1697	0.211863	0.0870675	0.105203	0.0406917	0.0496605			67	1.34034	1.33036	0.812707	0.819458	0.43684	0.452509	0.221616	0.234935	0.107639	0.118968	0.0523088	0.061811	0.0220332	0.0296254			67	1.77839	1.66321	1.18097	1.1906	0.632396	0.703838	0.316701	0.389641	0.162177	0.20769	0.0779062	0.105075	0.0310595	0.050386
	67.2	1.98009	1.86127	1.23342	1.26943	0.639042	0.744091	0.33055	0.414512	0.170485	0.212447	0.0873557	0.105499	0.0415354	0.0498021			67.2	1.3425	1.33197	0.814257	0.82091	0.438116	0.453468	0.222316	0.235478	0.108439	0.119255	0.052556	0.0619633	0.022431	0.0296992			67.2	1.77959	1.66477	1.18344	1.19258	0.633995	0.705361	0.31741	0.390596	0.162785	0.208231	0.0778765	0.105357	0.0308103	0.0505233
	67.4	1.9831	1.86363	1.23676	1.27191	0.640993	0.745862	0.331544	0.415598	0.171063	0.21303	0.0877987	0.105796	0.0417546	0.0499437			67.4	1.34359	1.33357	0.815861	0.822358	0.439367	0.454426	0.222895	0.236021	0.108727	0.119542	0.0528534	0.0621154	0.0221645	0.0297728			67.4	1.78055	1.66633	1.18573	1.19456	0.635092	0.706882	0.317873	0.39155	0.162784	0.208772	0.0776435	0.105639	0.0302945	0.0506605
	67.6	1.98585	1.86597	1.23987	1.27437	0.64277	0.747631	0.332571	0.416684	0.171633	0.213613	0.0882787	0.106092	0.0418546	0.0500853			67.6	1.34534	1.33516	0.817463	0.823801	0.440206	0.455382	0.223482	0.236562	0.109367	0.119828	0.0533054	0.0622674	0.0221686	0.0298465			67.6	1.78189	1.66787	1.18871	1.19653	0.636363	0.7084	0.319166	0.392504	0.163309	0.209312	0.0781552	0.10592	0.0301785	0.0507976
	67.8	1.98921	1.86831	1.2437	1.27684	0.645007	0.749398	0.334157	0.417768	0.172401	0.214196	0.0887747	0.106389	0.0427244	0.0502269			67.8	1.34696	1.33675	0.818851	0.825241	0.441237	0.456335	0.224236	0.237103	0.109884	0.120114	0.0539486	0.0624192	0.0224943	0.02992			67.8	1.78313	1.66941	1.1915	1.19849	0.637997	0.709915	0.320267	0.393456	0.164069	0.209852	0.0784127	0.106202	0.0300027	0.0509346
	68	1.99189	1.87063	1.24679	1.27929	0.647092	0.751163	0.335213	0.418852	0.172682	0.214779	0.0890603	0.106685	0.0434446	0.0503684			68	1.34909	1.33832	0.820644	0.826676	0.442328	0.457287	0.224892	0.237643	0.110618	0.1204	0.0545105	0.0625708	0.0230747	0.0299935			68	1.78476	1.67093	1.19388	1.20045	0.639849	0.711427	0.321058	0.394406	0.165012	0.210391	0.0785395	0.106483	0.0299749	0.0510716
	68.2	1.99459	1.87294	1.24984	1.28174	0.649204	0.752925	0.336226	0.419935	0.173115	0.215361	0.0898981	0.106981	0.0438739	0.0505098			68.2	1.35064	1.33989	0.821598	0.828107	0.443224	0.458238	0.225128	0.238182	0.110753	0.120685	0.0545461	0.0627223	0.0228592	0.0300668			68.2	1.78641	1.67245	1.19652	1.2024	0.641572	0.712937	0.321963	0.395356	0.165977	0.21093	0.0793502	0.106764	0.0300961	0.0512084
	68.4	1.99784	1.87525	1.25349	1.28419	0.651433	0.754685	0.337787	0.421017	0.173805	0.215943	0.0905177	0.107277	0.0446091	0.0506513			68.4	1.35224	1.34146	0.822854	0.829535	0.444054	0.459186	0.225884	0.238721	0.111235	0.12097	0.0547823	0.0628736	0.0232814	0.0301401			68.4	1.78844	1.67396	1.19994	1.20435	0.644209	0.714444	0.323149	0.396305	0.167335	0.211468	0.0802305	0.107045	0.0308494	0.0513453
	68.6	2.00079	1.87754	1.25651	1.28663	0.653259	0.756443	0.338858	0.422099	0.173989	0.216525	0.0910157	0.107573	0.044543	0.0507927			68.6	1.35388	1.34301	0.824626	0.830958	0.445145	0.460132	0.226998	0.239259	0.111996	0.121255	0.0550632	0.0630247	0.0234238	0.0302134			68.6	1.78988	1.67546	1.20221	1.20629	0.645757	0.715948	0.324215	0.397253	0.167897	0.212006	0.0804352	0.107326	0.0306811	0.051482
	68.8	2.00363	1.87982	1.25964	1.28906	0.655276	0.758198	0.339878	0.423179	0.174321	0.217107	0.0913467	0.107869	0.0444811	0.050934			68.8	1.3553	1.34456	0.826306	0.832377	0.446054	0.461077	0.227262	0.239795	0.112249	0.121539	0.0555235	0.0631756	0.0239702	0.0302865			68.8	1.79145	1.67695	1.20457	1.20822	0.647668	0.717449	0.325027	0.398199	0.168475	0.212544	0.0804186	0.107607	0.0305452	0.0516187
	69	2.00619	1.88209	1.26287	1.29149	0.65694	0.759951	0.34085	0.424259	0.174815	0.217688	0.0914848	0.108165	0.0442724	0.0510753			69	1.35669	1.3461	0.827617	0.833792	0.446786	0.46202	0.227209	0.240332	0.112373	0.121823	0.0555351	0.0633264	0.0241635	0.0303596			69	1.79244	1.67843	1.20612	1.21015	0.648571	0.718948	0.325077	0.399145	0.168405	0.213081	0.0800745	0.107887	0.03022	0.0517553
	69.2	2.00887	1.88435	1.2653	1.29391	0.658211	0.761702	0.34188	0.425338	0.174875	0.218269	0.0917205	0.10846	0.0441768	0.0512166			69.2	1.35787	1.34763	0.828812	0.835202	0.447254	0.462961	0.227334	0.240867	0.112022	0.122106	0.0551911	0.0634771	0.0238281	0.0304326			69.2	1.79377	1.6799	1.20824	1.21207	0.650172	0.720444	0.325724	0.400089	0.168883	0.213618	0.0801901	0.108167	0.0303929	0.0518918
	69.4	2.01143	1.8866	1.26775	1.29632	0.659586	0.763451	0.34279	0.426416	0.175181	0.21885	0.091489	0.108756	0.043829	0.0513578			69.4	1.3592	1.34916	0.829951	0.836609	0.447581	0.4639	0.227409	0.241401	0.111857	0.12239	0.0547426	0.0636275	0.0237031	0.0305055			69.4	1.79566	1.68136	1.21033	1.21398	0.651882	0.721937	0.326547	0.401033	0.169224	0.214154	0.0801144	0.108447	0.0307634	0.0520282
	69.6	2.01418	1.88884	1.27051	1.29874	0.661029	0.765197	0.343289	0.427493	0.174992	0.21943	0.0914975	0.109051	0.0436489	0.051499			69.6	1.36077	1.35068	0.831414	0.838012	0.448557	0.464837	0.227994	0.241935	0.111593	0.122672	0.054559	0.0637778	0.0233791	0.0305784			69.6	1.7979	1.68282	1.21299	1.21589	0.654066	0.723428	0.32738	0.401975	0.17004	0.21469	0.0804933	0.108727	0.0312886	0.0521646
	69.8	2.01702	1.89108	1.27325	1.30114	0.662704	0.766942	0.343965	0.42857	0.175372	0.22001	0.091842	0.109347	0.0438068	0.0516402			69.8	1.36217	1.35219	0.832903	0.839411	0.448929	0.465773	0.228152	0.242468	0.111033	0.122955	0.0540384	0.0639279	0.0230975	0.0306511			69.8	1.79913	1.68426	1.21539	1.2178	0.655853	0.724915	0.328116	0.402916	0.170075	0.215225	0.0804418	0.109007	0.031382	0.0523009
	70	2.0196	1.8933	1.27583	1.30354	0.663983	0.768684	0.344418	0.429646	0.175278	0.22059	0.0916015	0.109642	0.043118	0.0517813			70	1.36393	1.3537	0.834303	0.840805	0.449876	0.466707	0.228589	0.243	0.111125	0.123237	0.0540709	0.0640779	0.0228836	0.0307238			70	1.80042	1.6857	1.21812	1.21969	0.657456	0.7264	0.328972	0.403856	0.170185	0.21576	0.0804998	0.109287	0.0315317	0.0524371
	70.2	2.02189	1.89551	1.27874	1.30593	0.665644	0.770424	0.34528	0.430721	0.175791	0.22117	0.0923818	0.109937	0.0434228	0.0519224			70.2	1.36574	1.35519	0.836192	0.842196	0.450652	0.467639	0.229172	0.243532	0.111216	0.123519	0.0540207	0.0642277	0.0229921	0.0307964			70.2	1.80205	1.68713	1.22059	1.22158	0.659115	0.727883	0.329889	0.404795	0.17057	0.216295	0.080795	0.109566	0.031675	0.0525733
	70.4	2.02385	1.89771	1.28113	1.30832	0.667033	0.772161	0.345721	0.431795	0.175885	0.221749	0.0920042	0.110232	0.0434122	0.0520635			70.4	1.36728	1.35668	0.838261	0.843583	0.451816	0.468569	0.229861	0.244062	0.111647	0.1238	0.0540855	0.0643773	0.0236277	0.030869			70.4	1.80348	1.68855	1.22336	1.22347	0.660661	0.729363	0.330817	0.405733	0.170867	0.216829	0.0809943	0.109845	0.0320654	0.0527094
	70.6	2.02539	1.8999	1.28353	1.3107	0.668449	0.773897	0.346066	0.432868	0.176246	0.222328	0.0919567	0.110527	0.0428343	0.0522045			70.6	1.36899	1.35817	0.840414	0.844965	0.453223	0.469497	0.230881	0.244592	0.111811	0.124081	0.0545336	0.0645268	0.0242131	0.0309414			70.6	1.80508	1.68996	1.22571	1.22534	0.661935	0.73084	0.331387	0.40667	0.171243	0.217363	0.0812917	0.110124	0.0321266	0.0528454
	70.8	2.02823	1.90208	1.28615	1.31308	0.670512	0.77563	0.346887	0.433941	0.176569	0.222907	0.0928506	0.110822	0.0430507	0.0523455			70.8	1.37044	1.35964	0.84208	0.846344	0.453849	0.470424	0.23133	0.245121	0.111769	0.124362	0.0545586	0.0646761	0.0242083	0.0310138			70.8	1.80633	1.69137	1.22798	1.22722	0.663217	0.732314	0.332752	0.407606	0.171783	0.217896	0.0817696	0.110403	0.032549	0.0529813
	71	2.03017	1.90425	1.2886	1.31545	0.671951	0.777361	0.347091	0.435013	0.17717	0.223486	0.092451	0.111117	0.0427829	0.0524864			71	1.37192	1.36111	0.843283	0.847719	0.454559	0.471349	0.231978	0.24565	0.112352	0.124643	0.0544888	0.0648252	0.0241883	0.0310861			71	1.80749	1.69277	1.22966	1.22908	0.664116	0.733785	0.333779	0.408541	0.171819	0.218429	0.0816579	0.110682	0.0324854	0.0531172
	71.2	2.03267	1.90641	1.29096	1.31781	0.673509	0.779089	0.347627	0.436084	0.178306	0.224064	0.0929725	0.111412	0.0431236	0.0526273			71.2	1.37352	1.36257	0.844709	0.84909	0.45567	0.472272	0.232691	0.246177	0.112955	0.124923	0.0545299	0.0649742	0.0243327	0.0311584			71.2	1.80861	1.69415	1.23212	1.23094	0.665396	0.735254	0.33468	0.409475	0.172025	0.218962	0.0819083	0.11096	0.0327339	0.053253
	71.4	2.03498	1.90856	1.29351	1.32017	0.675193	0.780816	0.348496	0.437154	0.178738	0.224642	0.0931294	0.111706	0.0429152	0.0527681			71.4	1.37504	1.36403	0.846323	0.850457	0.456844	0.473193	0.233391	0.246704	0.113574	0.125202	0.0552714	0.065123	0.0247219	0.0312305			71.4	1.80961	1.69553	1.23465	1.2328	0.666491	0.736721	0.335445	0.410407	0.171984	0.219494	0.0817422	0.111239	0.0324923	0.0533887
	71.6	2.03728	1.91071	1.29611	1.32253	0.676646	0.78254	0.348982	0.438223	0.179505	0.22522	0.0933905	0.112001	0.0430487	0.052909			71.6	1.37745	1.36548	0.847824	0.85182	0.45792	0.474112	0.234421	0.24723	0.114765	0.125482	0.0558204	0.0652716	0.0250108	0.0313026			71.6	1.81102	1.6969	1.23749	1.23465	0.668165	0.738184	0.336617	0.411339	0.172784	0.220025	0.0822881	0.111517	0.0328938	0.0535243
	71.8	2.04006	1.91284	1.29894	1.32488	0.678514	0.784262	0.350139	0.439292	0.180263	0.225797	0.093582	0.112295	0.0441096	0.0530498			71.8	1.37954	1.36692	0.849083	0.853179	0.459425	0.47503	0.235308	0.247755	0.115327	0.125761	0.0563269	0.0654201	0.0256818	0.0313746			71.8	1.81265	1.69827	1.2404	1.23649	0.67066	0.739645	0.337965	0.41227	0.174039	0.220556	0.082562	0.111795	0.0338246	0.0536599
	72	2.04285	1.91496	1.30189	1.32722	0.680586	0.785982	0.351301	0.44036	0.18118	0.226374	0.0938389	0.112589	0.0443361	0.0531905			72	1.38173	1.36835	0.850316	0.854534	0.460529	0.475946	0.235767	0.24828	0.116172	0.12604	0.0569046	0.0655684	0.0258867	0.0314466			72	1.81406	1.69962	1.24298	1.23833	0.672806	0.741103	0.339115	0.413199	0.174841	0.221087	0.0831581	0.112073	0.0337384	0.0537954
	72.2	2.04557	1.91707	1.30523	1.32956	0.68236	0.7877	0.352753	0.441427	0.182135	0.226951	0.0942433	0.112883	0.0445293	0.0533312			72.2	1.38301	1.36978	0.851146	0.855885	0.461741	0.47686	0.235992	0.248803	0.116222	0.126318	0.0568466	0.0657165	0.0258612	0.0315184			72.2	1.81523	1.70097	1.24605	1.24016	0.674542	0.742559	0.340026	0.414128	0.176049	0.221618	0.0837872	0.11235	0.0342322	0.0539308
	72.4	2.04863	1.91918	1.30852	1.33189	0.684159	0.789415	0.35415	0.442493	0.183369	0.227528	0.0948876	0.113177	0.0445904	0.0534719			72.4	1.38499	1.3712	0.852875	0.857233	0.462869	0.477772	0.237191	0.249326	0.116839	0.126596	0.0574969	0.0658645	0.026524	0.0315902			72.4	1.81608	1.70231	1.24891	1.24198	0.676697	0.744012	0.340777	0.415055	0.17674	0.222148	0.0841445	0.112628	0.0347475	0.0540662
	72.6	2.05108	1.92127	1.31119	1.33422	0.68565	0.791129	0.354843	0.443558	0.18359	0.228104	0.0950217	0.113471	0.0440698	0.0536125			72.6	1.38629	1.37262	0.85414	0.858576	0.464039	0.478683	0.237967	0.249848	0.117437	0.126874	0.0576166	0.0660123	0.0264733	0.0316619			72.6	1.81686	1.70364	1.2508	1.2438	0.67796	0.745462	0.341631	0.415981	0.1767	0.222677	0.083891	0.112905	0.0346374	0.0542014
	72.8	2.05342	1.92336	1.31428	1.33654	0.687574	0.79284	0.355841	0.444623	0.184529	0.22868	0.0950776	0.113765	0.0445134	0.0537531			72.8	1.38716	1.37402	0.854774	0.859916	0.464602	0.479592	0.238235	0.25037	0.117439	0.127151	0.057321	0.06616	0.0262755	0.0317335			72.8	1.81763	1.70496	1.25263	1.24562	0.679403	0.74691	0.34197	0.416907	0.176736	0.223206	0.0833138	0.113182	0.0346123	0.0543366
	73	2.05554	1.92543	1.31712	1.33885	0.689112	0.794548	0.35674	0.445687	0.184874	0.229256	0.0948274	0.114059	0.0440894	0.0538937			73	1.38837	1.37542	0.855509	0.861252	0.465208	0.480499	0.238339	0.25089	0.117374	0.127428	0.0567683	0.0663075	0.0258027	0.0318051			73	1.8182	1.70628	1.25409	1.24742	0.680177	0.748355	0.342399	0.417831	0.176762	0.223735	0.0829917	0.113459	0.0345452	0.0544718
	73.2	2.05767	1.9275	1.32007	1.34116	0.690716	0.796255	0.35747	0.44675	0.185066	0.229832	0.0951204	0.114353	0.0440675	0.0540342			73.2	1.38936	1.37682	0.856221	0.862584	0.465652	0.481404	0.238305	0.25141	0.116724	0.127705	0.0567233	0.0664548	0.0250494	0.0318766			73.2	1.81958	1.70759	1.25623	1.24923	0.681914	0.749798	0.343145	0.418754	0.177251	0.224263	0.0834551	0.113736	0.034631	0.0546068
	73.4	2.06002	1.92956	1.32281	1.34347	0.692334	0.79796	0.357765	0.447812	0.184955	0.230407	0.0950224	0.114646	0.043725	0.0541747			73.4	1.39072	1.37821	0.857691	0.863912	0.466718	0.482308	0.23881	0.251929	0.116689	0.127981	0.0569761	0.066602	0.0248317	0.031948			73.4	1.82083	1.70889	1.25832	1.25102	0.683409	0.751237	0.344076	0.419676	0.177387	0.224791	0.0835427	0.114013	0.0345435	0.0547418
	73.6	2.06213	1.9316	1.3257	1.34577	0.69382	0.799662	0.358553	0.448874	0.184627	0.230982	0.0952639	0.11494	0.0439975	0.0543151			73.6	1.39226	1.37959	0.859792	0.865236	0.467545	0.48321	0.239508	0.252448	0.11702	0.128257	0.057193	0.066749	0.0248081	0.0320193			73.6	1.82225	1.71018	1.26064	1.25281	0.685231	0.752675	0.344902	0.420598	0.178087	0.225318	0.0837994	0.114289	0.034759	0.0548768
	73.8	2.06449	1.93364	1.32927	1.34806	0.695894	0.801362	0.360016	0.449935	0.185315	0.231557	0.0960813	0.115233	0.0446705	0.0544555			73.8	1.39351	1.38096	0.861148	0.866557	0.467513	0.48411	0.23969	0.252965	0.116894	0.128533	0.0571453	0.0668958	0.0244413	0.0320906			73.8	1.82338	1.71146	1.26263	1.2546	0.68677	0.754109	0.345763	0.421518	0.178237	0.225845	0.0837786	0.114566	0.0348379	0.0550116
	74	2.06613	1.93567	1.33196	1.35035	0.697164	0.80306	0.360906	0.450995	0.185377	0.232131	0.0962377	0.115527	0.0446262	0.0545959			74	1.39501	1.38233	0.862852	0.867873	0.468642	0.485008	0.240091	0.253482	0.11709	0.128808	0.0573891	0.0670425	0.0243881	0.0321618			74	1.82504	1.71274	1.26498	1.25638	0.688108	0.755541	0.347183	0.422437	0.178899	0.226372	0.083916	0.114842	0.0351536	0.0551464
	74.2	2.06785	1.93769	1.3349	1.35263	0.699365	0.804756	0.362288	0.452054	0.185839	0.232705	0.0969308	0.11582	0.04554	0.0547362			74.2	1.3961	1.38369	0.864614	0.869186	0.469426	0.485905	0.240533	0.253998	0.117197	0.129083	0.0572527	0.067189	0.0248747	0.0322329			74.2	1.82659	1.71401	1.26707	1.25815	0.690009	0.75697	0.348423	0.423355	0.179507	0.226898	0.0845041	0.115118	0.0357905	0.0552811
	74.4	2.06939	1.9397	1.33723	1.35491	0.700675	0.80645	0.363179	0.453112	0.185597	0.233279	0.0966784	0.116113	0.0454614	0.0548765			74.4	1.39741	1.38504	0.866162	0.870495	0.470202	0.486799	0.240483	0.254514	0.117388	0.129357	0.0572235	0.0673353	0.0250526	0.0323039			74.4	1.82745	1.71527	1.26887	1.25992	0.691359	0.758397	0.349271	0.424272	0.179722	0.227424	0.0846822	0.115393	0.0360443	0.0554157
	74.6	2.07091	1.9417	1.33981	1.35718	0.702053	0.808141	0.364194	0.45417	0.185914	0.233853	0.0969684	0.116406	0.0453335	0.0550168			74.6	1.39863	1.38639	0.867541	0.871801	0.470764	0.487693	0.240739	0.255028	0.117073	0.129632	0.057332	0.0674815	0.0249162	0.0323749			74.6	1.82886	1.71653	1.27096	1.26168	0.692786	0.759821	0.350114	0.425187	0.180029	0.227949	0.0852254	0.115669	0.0362329	0.0555503
	74.8	2.07312	1.94369	1.34247	1.35945	0.70371	0.809831	0.365468	0.455226	0.186337	0.234426	0.0973637	0.116699	0.0457831	0.055157			74.8	1.39959	1.38774	0.86829	0.873103	0.471105	0.488584	0.240549	0.255542	0.117143	0.129906	0.0568318	0.0676275	0.0245146	0.0324458			74.8	1.83022	1.71777	1.27297	1.26344	0.694404	0.761243	0.351267	0.426102	0.18054	0.228474	0.0856396	0.115944	0.0366967	0.0556847
	75	2.07449	1.94568	1.34452	1.36171	0.704632	0.811518	0.365895	0.456282	0.186389	0.234999	0.096737	0.116991	0.0455101	0.0552972			75	1.40122	1.38907	0.869773	0.8744	0.47231	0.489474	0.241105	0.256055	0.118082	0.130179	0.057284	0.0677734	0.0249106	0.0325166			75	1.83138	1.71901	1.27481	1.26519	0.695152	0.762662	0.351788	0.427016	0.180413	0.228999	0.0855777	0.11622	0.0363594	0.0558191
	75.2	2.07682	1.94765	1.34706	1.36397	0.705998	0.813203	0.367181	0.457338	0.187044	0.235572	0.0974728	0.117284	0.0460079	0.0554373			75.2	1.40285	1.3904	0.871379	0.875695	0.473368	0.490362	0.241799	0.256568	0.11895	0.130453	0.0573076	0.0679191	0.0255874	0.0325873			75.2	1.83234	1.72024	1.27709	1.26693	0.696214	0.764078	0.352345	0.427929	0.180868	0.229523	0.0859346	0.116495	0.0360045	0.0559535
	75.4	2.07911	1.94962	1.34946	1.36622	0.707345	0.814886	0.367865	0.458392	0.187513	0.236145	0.0975626	0.117577	0.0458114	0.0555775			75.4	1.40477	1.39172	0.873059	0.876985	0.474323	0.491248	0.242393	0.257079	0.11984	0.130726	0.0580141	0.0680646	0.026055	0.032658			75.4	1.83329	1.72147	1.27974	1.26867	0.697608	0.765492	0.353157	0.428841	0.181261	0.230047	0.0859885	0.11677	0.036026	0.0560878
	75.6	2.08105	1.95158	1.35202	1.36846	0.70894	0.816566	0.36861	0.459446	0.188393	0.236717	0.0976242	0.117869	0.0459519	0.0557175			75.6	1.40682	1.39304	0.87473	0.878272	0.475327	0.492133	0.243222	0.25759	0.12043	0.130998	0.0580808	0.06821	0.0265734	0.0327286			75.6	1.83493	1.72269	1.28223	1.27041	0.69952	0.766903	0.354195	0.429751	0.18225	0.23057	0.0863822	0.117044	0.0363264	0.0562219
	75.8	2.08344	1.95352	1.35483	1.3707	0.711305	0.818245	0.37027	0.460499	0.188804	0.237289	0.0977582	0.118162	0.0465946	0.0558575			75.8	1.40861	1.39435	0.876387	0.879555	0.47715	0.493015	0.244167	0.2581	0.121211	0.13127	0.058476	0.0683552	0.0272239	0.0327991			75.8	1.83611	1.7239	1.28492	1.27214	0.701354	0.768312	0.354772	0.430661	0.182859	0.231093	0.086265	0.117319	0.0363025	0.0563561
	76	2.08598	1.95546	1.35802	1.37294	0.713524	0.819921	0.371547	0.461551	0.189927	0.237861	0.0984293	0.118454	0.0468162	0.0559976			76	1.40997	1.39565	0.877475	0.880834	0.478057	0.493897	0.24435	0.258609	0.121488	0.131542	0.0585029	0.0685003	0.0271551	0.0328695			76	1.83728	1.7251	1.28779	1.27386	0.703125	0.769718	0.35554	0.43157	0.18365	0.231615	0.0869003	0.117593	0.0362431	0.0564901
	76.2	2.08806	1.95739	1.36084	1.37517	0.715232	0.821596	0.372277	0.462602	0.190837	0.238433	0.0986993	0.118746	0.0464926	0.0561375			76.2	1.41121	1.39695	0.87866	0.88211	0.479027	0.494776	0.244688	0.259118	0.121119	0.131814	0.0584383	0.0686452	0.0267488	0.0329399			76.2	1.83795	1.7263	1.29025	1.27558	0.704746	0.771122	0.355994	0.432477	0.184176	0.232137	0.087051	0.117868	0.0366155	0.0566241
	76.4	2.09116	1.95932	1.36403	1.37739	0.717022	0.823268	0.373051	0.463653	0.191954	0.239004	0.0989155	0.119038	0.0467043	0.0562774			76.4	1.41281	1.39824	0.880165	0.883382	0.479942	0.495654	0.245669	0.259626	0.121359	0.132085	0.058738	0.0687899	0.0272643	0.0330102			76.4	1.83874	1.72749	1.29236	1.27729	0.70646	0.772523	0.356843	0.433384	0.184224	0.232659	0.0873639	0.118142	0.0365361	0.056758
	76.6	2.09367	1.96123	1.36728	1.37961	0.719095	0.824938	0.374184	0.464703	0.19252	0.239575	0.098939	0.11933	0.04721	0.0564173			76.6	1.41363	1.39953	0.880954	0.884651	0.481054	0.49653	0.246022	0.260133	0.121573	0.132356	0.0584915	0.0689345	0.0269624	0.0330804			76.6	1.83971	1.72867	1.29502	1.279	0.708102	0.773921	0.357807	0.43429	0.184595	0.23318	0.0874788	0.118415	0.0364655	0.0568919
	76.8	2.09618	1.96313	1.37059	1.38183	0.72136	0.826606	0.375197	0.465752	0.193574	0.240145	0.0994237	0.119622	0.047832	0.0565572			76.8	1.4149	1.40081	0.88221	0.885915	0.482156	0.497404	0.24639	0.26064	0.121622	0.132627	0.0587815	0.0690789	0.0271138	0.0331505			76.8	1.84065	1.72984	1.29749	1.2807	0.709591	0.775317	0.358861	0.435194	0.184959	0.233701	0.0875429	0.118689	0.0364582	0.0570256
	77	2.09833	1.96503	1.37382	1.38403	0.723142	0.828271	0.376062	0.4668	0.193782	0.240716	0.0998502	0.119914	0.0477987	0.056697			77	1.41654	1.40208	0.883402	0.887177	0.482804	0.498277	0.246747	0.261145	0.121755	0.132897	0.0593968	0.0692232	0.0272469	0.0332206			77	1.84136	1.73101	1.29976	1.28239	0.710769	0.77671	0.359441	0.436098	0.185762	0.234221	0.087561	0.118963	0.0361229	0.0571593
	77.2	2.10034	1.96692	1.37681	1.38624	0.725028	0.829935	0.3764	0.467847	0.194386	0.241286	0.100255	0.120206	0.0479499	0.0568367			77.2	1.41756	1.40335	0.885167	0.888434	0.483794	0.499148	0.24721	0.26165	0.121717	0.133167	0.059928	0.0693673	0.0272703	0.0332906			77.2	1.84218	1.73217	1.30185	1.28409	0.712374	0.778101	0.35996	0.437	0.186261	0.234741	0.0878884	0.119236	0.0355412	0.0572929
	77.4	2.10258	1.9688	1.37926	1.38844	0.726774	0.831596	0.377132	0.468894	0.194392	0.241856	0.100718	0.120497	0.0481866	0.0569765			77.4	1.41854	1.40461	0.886735	0.889688	0.484593	0.500017	0.247686	0.262154	0.122155	0.133437	0.0601882	0.0695112	0.0271507	0.0333605			77.4	1.84257	1.73333	1.30415	1.28577	0.713977	0.77949	0.36079	0.437901	0.186926	0.235261	0.0881594	0.119509	0.0352441	0.0574265
	77.6	2.10485	1.97067	1.382	1.39063	0.72885	0.833256	0.378742	0.46994	0.194902	0.242426	0.101524	0.120789	0.0489305	0.0571161			77.6	1.41938	1.40587	0.888198	0.890938	0.48505	0.500885	0.248175	0.262658	0.122559	0.133706	0.0603454	0.069655	0.02705	0.0334304			77.6	1.8434	1.73448	1.30629	1.28745	0.71587	0.780875	0.361949	0.438802	0.18773	0.23578	0.0885274	0.119782	0.0356251	0.05756
	77.8	2.10729	1.97253	1.38498	1.39282	0.731168	0.834913	0.380044	0.470985	0.195974	0.242995	0.102475	0.12108	0.0496803	0.0572558			77.8	1.42056	1.40712	0.889389	0.892185	0.485974	0.501751	0.24875	0.26316	0.122627	0.133975	0.0608136	0.0697986	0.0269576	0.0335001			77.8	1.84428	1.73562	1.30852	1.28913	0.717161	0.782259	0.362917	0.439701	0.188005	0.236298	0.0888006	0.120055	0.0352768	0.0576934
	78	2.10863	1.97438	1.38728	1.395	0.732703	0.836568	0.381062	0.47203	0.19641	0.243564	0.102824	0.121372	0.0500285	0.0573954			78	1.42171	1.40836	0.891222	0.893428	0.487249	0.502615	0.249473	0.263662	0.122996	0.134244	0.0609957	0.0699421	0.026981	0.0335699			78	1.84491	1.73675	1.31033	1.29079	0.718844	0.783639	0.363635	0.4406	0.188504	0.236817	0.0888829	0.120328	0.0354934	0.0578267
	78.2	2.11047	1.97623	1.3897	1.39718	0.734313	0.838221	0.382057	0.473073	0.196246	0.244133	0.103127	0.121663	0.0501493	0.057535			78.2	1.42256	1.4096	0.892404	0.894668	0.48802	0.503478	0.249726	0.264164	0.123109	0.134512	0.0610992	0.0700854	0.0271136	0.0336395			78.2	1.84556	1.73788	1.3121	1.29246	0.720681	0.785018	0.364488	0.441497	0.189084	0.237335	0.0893525	0.1206	0.0357514	0.05796
	78.4	2.11242	1.97807	1.39203	1.39935	0.735746	0.839872	0.383109	0.474116	0.196216	0.244701	0.102965	0.121954	0.0498431	0.0576745			78.4	1.42343	1.41083	0.893207	0.895904	0.488448	0.504339	0.249684	0.264664	0.123045	0.13478	0.0607413	0.0702285	0.0268164	0.033709			78.4	1.84612	1.739	1.3137	1.29412	0.721925	0.786393	0.364918	0.442393	0.189607	0.237852	0.0890238	0.120873	0.035683	0.0580932
	78.6	2.11436	1.97989	1.39455	1.40152	0.737382	0.841521	0.384102	0.475158	0.19695	0.24527	0.103173	0.122245	0.0502293	0.0578141			78.6	1.42437	1.41206	0.894659	0.897136	0.489498	0.505198	0.25023	0.265164	0.123356	0.135048	0.0606915	0.0703715	0.026729	0.0337785			78.6	1.84639	1.74011	1.31537	1.29577	0.723177	0.787766	0.365151	0.443289	0.189689	0.238369	0.0892082	0.121145	0.0356724	0.0582263
	78.8	2.11609	1.98172	1.39689	1.40368	0.73892	0.843167	0.384942	0.476199	0.196808	0.245838	0.103357	0.122536	0.05035	0.0579535			78.8	1.42595	1.41328	0.896469	0.898365	0.490887	0.506056	0.250892	0.265663	0.124354	0.135315	0.0611831	0.0705143	0.0269548	0.033848			78.8	1.8476	1.74122	1.31689	1.29742	0.724448	0.789137	0.365795	0.444183	0.19052	0.238886	0.0893085	0.121417	0.0361383	0.0583593
	79	2.1177	1.98353	1.39861	1.40584	0.740128	0.844812	0.385306	0.47724	0.196904	0.246405	0.103263	0.122827	0.0501064	0.058093			79	1.42747	1.41449	0.898697	0.89959	0.49214	0.506912	0.251685	0.266161	0.125032	0.135582	0.0617035	0.070657	0.0275438	0.0339173			79	1.84826	1.74232	1.31913	1.29906	0.725479	0.790505	0.366357	0.445076	0.191074	0.239402	0.0895165	0.121689	0.0361305	0.0584923
	79.2	2.11961	1.98533	1.40118	1.40799	0.741852	0.846454	0.38642	0.47828	0.197674	0.246973	0.103783	0.123118	0.0503714	0.0582324			79.2	1.42886	1.4157	0.900127	0.900812	0.493012	0.507766	0.252498	0.266659	0.125579	0.135849	0.0614812	0.0707995	0.0275304	0.0339866			79.2	1.84873	1.74342	1.32077	1.3007	0.726392	0.791871	0.366894	0.445969	0.191618	0.239918	0.0898582	0.12196	0.0362569	0.0586252
	79.4	2.12147	1.98713	1.40343	1.41014	0.743568	0.848095	0.386778	0.479318	0.198369	0.24754	0.103803	0.123408	0.0498615	0.0583717			79.4	1.4303	1.4169	0.901542	0.902031	0.493994	0.508619	0.253028	0.267156	0.125943	0.136115	0.0614958	0.0709419	0.0272892	0.0340558			79.4	1.85007	1.74451	1.32306	1.30233	0.728187	0.793234	0.368063	0.44686	0.192203	0.240433	0.090487	0.122232	0.0369598	0.058758
	79.6	2.1226	1.98892	1.40566	1.41228	0.745522	0.849733	0.38736	0.480357	0.198916	0.248107	0.103931	0.123699	0.0494534	0.058511			79.6	1.43259	1.4181	0.903283	0.903246	0.495618	0.50947	0.253936	0.267652	0.126569	0.136381	0.0617731	0.071084	0.0279464	0.0341249			79.6	1.85109	1.74559	1.32503	1.30396	0.729276	0.794595	0.36843	0.44775	0.192556	0.240948	0.0903613	0.122503	0.0369169	0.0588908
	79.8	2.124	1.9907	1.40794	1.41442	0.746798	0.851369	0.387826	0.481394	0.198944	0.248674	0.103827	0.123989	0.0492819	0.0586503			79.8	1.43376	1.41929	0.90425	0.904457	0.496914	0.510319	0.25451	0.268147	0.12697	0.136647	0.0615456	0.0712261	0.0274427	0.0341939			79.8	1.85228	1.74666	1.32791	1.30558	0.731173	0.795953	0.369385	0.448639	0.193008	0.241463	0.0906796	0.122774	0.0378401	0.0590235
	80	2.12591	1.99247	1.41092	1.41655	0.748505	0.853003	0.388219	0.482431	0.200005	0.24924	0.104027	0.12428	0.0494506	0.0587896			80	1.43482	1.42047	0.905145	0.905665	0.497539	0.511167	0.254856	0.268642	0.126683	0.136912	0.0614428	0.071368	0.0267108	0.0342629			80	1.85324	1.74773	1.32977	1.3072	0.732717	0.797309	0.370354	0.449528	0.193236	0.241977	0.0913826	0.123045	0.0381577	0.0591561
	80.2	2.12753	1.99423	1.41396	1.41868	0.75023	0.854635	0.388952	0.483467	0.200777	0.249806	0.103875	0.12457	0.0490724	0.0589288			80.2	1.43638	1.42165	0.906318	0.906869	0.499002	0.512013	0.255358	0.269136	0.126561	0.137177	0.0617088	0.0715097	0.0264793	0.0343318			80.2	1.85419	1.74879	1.33167	1.30881	0.73415	0.798663	0.371182	0.450415	0.193258	0.242491	0.0915051	0.123316	0.038694	0.0592887
	80.4	2.12981	1.99599	1.41694	1.4208	0.751846	0.856265	0.390041	0.484502	0.201606	0.250372	0.103492	0.12486	0.0496546	0.0590679			80.4	1.43766	1.42283	0.907488	0.90807	0.500275	0.512857	0.256	0.269629	0.126768	0.137442	0.0615482	0.0716513	0.0270457	0.0344006			80.4	1.85511	1.74985	1.33359	1.31041	0.735543	0.800013	0.37219	0.451301	0.193376	0.243004	0.0916738	0.123587	0.0386823	0.0594211
	80.6	2.13171	1.99774	1.42035	1.42292	0.754036	0.857893	0.39129	0.485536	0.202505	0.250938	0.104224	0.12515	0.0500294	0.0592071			80.6	1.43913	1.424	0.908615	0.909268	0.501612	0.5137	0.256411	0.270122	0.126961	0.137706	0.0618982	0.0717927	0.0269827	0.0344694			80.6	1.85608	1.7509	1.3358	1.31202	0.736878	0.801362	0.373081	0.452186	0.193623	0.243517	0.0914313	0.123857	0.0387229	0.0595535
	80.8	2.13351	1.99948	1.42358	1.42503	0.755866	0.859518	0.392205	0.48657	0.203386	0.251503	0.104426	0.12544	0.0503242	0.0593462			80.8	1.44064	1.42516	0.909742	0.910462	0.502597	0.514541	0.257147	0.270613	0.127193	0.13797	0.062253	0.0719339	0.0270712	0.0345381			80.8	1.85723	1.75194	1.33798	1.31361	0.738356	0.802708	0.373745	0.45307	0.193923	0.24403	0.0915635	0.124128	0.0383985	0.0596859
	81	2.13494	2.00121	1.42631	1.42713	0.75717	0.861142	0.392805	0.487603	0.203521	0.252068	0.104336	0.12573	0.0499982	0.0594852			81	1.44233	1.42632	0.91078	0.911652	0.503335	0.515381	0.25786	0.271104	0.127565	0.138234	0.0624192	0.072075	0.0273987	0.0346067			81	1.85755	1.75298	1.33975	1.3152	0.739319	0.804051	0.37403	0.453954	0.19422	0.244542	0.0914075	0.124398	0.0377705	0.0598182
	81.2	2.1362	2.00293	1.42874	1.42924	0.758479	0.862763	0.393234	0.488635	0.203733	0.252633	0.104349	0.12602	0.0495016	0.0596242			81.2	1.44326	1.42747	0.912455	0.91284	0.504206	0.516219	0.258452	0.271595	0.127862	0.138498	0.0626975	0.072216	0.0276742	0.0346753			81.2	1.85835	1.75401	1.34181	1.31679	0.741033	0.805392	0.375022	0.454836	0.194743	0.245054	0.0916853	0.124668	0.0376272	0.0599503
	81.4	2.13822	2.00465	1.43135	1.43133	0.760157	0.864383	0.394424	0.489666	0.204358	0.253198	0.105071	0.126309	0.0498656	0.0597632			81.4	1.4446	1.42862	0.913356	0.914023	0.50482	0.517055	0.259123	0.272084	0.128345	0.138761	0.0628741	0.0723567	0.0278825	0.0347437			81.4	1.85905	1.75504	1.34378	1.31837	0.742659	0.806731	0.376225	0.455717	0.194948	0.245565	0.0921784	0.124938	0.0375083	0.0600825
	81.6	2.13988	2.00636	1.43363	1.43343	0.761678	0.866	0.3952	0.490697	0.204871	0.253762	0.105517	0.126599	0.0497214	0.0599022			81.6	1.44569	1.42976	0.914687	0.915204	0.505628	0.51789	0.259781	0.272573	0.128489	0.139023	0.0629432	0.0724974	0.0278844	0.0348121			81.6	1.86056	1.75606	1.3459	1.31995	0.744599	0.808067	0.377476	0.456597	0.195309	0.246076	0.0925658	0.125207	0.037703	0.0602145
	81.8	2.14182	2.00806	1.43584	1.43551	0.763312	0.867616	0.396105	0.491726	0.205705	0.254326	0.105868	0.126888	0.049967	0.0600411			81.8	1.44722	1.4309	0.915832	0.916381	0.506367	0.518723	0.260461	0.273062	0.129083	0.139286	0.0633115	0.0726378	0.0281368	0.0348805			81.8	1.86188	1.75707	1.34811	1.32152	0.746296	0.809401	0.378456	0.457476	0.195573	0.246587	0.0928207	0.125477	0.0373067	0.0603465
	82	2.14326	2.00975	1.43814	1.4376	0.764699	0.869229	0.397284	0.492755	0.205893	0.25489	0.106267	0.127178	0.0500837	0.06018			82	1.44783	1.43203	0.916415	0.917555	0.506377	0.519555	0.260295	0.273549	0.128764	0.139548	0.0629309	0.0727782	0.0277782	0.0349487			82	1.86256	1.75808	1.34965	1.32308	0.748188	0.810732	0.379296	0.458355	0.195882	0.247097	0.0930823	0.125746	0.0377127	0.0604784
	82.2	2.14544	2.01144	1.44043	1.43967	0.766201	0.87084	0.398465	0.493784	0.205893	0.255453	0.106627	0.127467	0.0501	0.0603188			82.2	1.4483	1.43315	0.916788	0.918725	0.506477	0.520384	0.260136	0.274036	0.128389	0.13981	0.0626012	0.0729183	0.0279647	0.0350169			82.2	1.86377	1.75908	1.35164	1.32464	0.74999	0.812061	0.380183	0.459232	0.196306	0.247607	0.0933064	0.126015	0.0377775	0.0606102
	82.4	2.14751	2.01312	1.44283	1.44175	0.768268	0.872449	0.400011	0.494811	0.206641	0.256016	0.106872	0.127756	0.0507445	0.0604576			82.4	1.44956	1.43427	0.918062	0.919892	0.507015	0.521213	0.26044	0.274522	0.128455	0.140071	0.0622147	0.0730583	0.0279329	0.035085			82.4	1.86415	1.76007	1.3535	1.3262	0.751406	0.813388	0.380777	0.460108	0.19658	0.248116	0.0931336	0.126284	0.0377839	0.060742
	82.6	2.1496	2.01479	1.44566	1.44381	0.769977	0.874056	0.401062	0.495838	0.207002	0.256579	0.107518	0.128045	0.0514238	0.0605964			82.6	1.45053	1.43539	0.919898	0.921055	0.507875	0.522039	0.260661	0.275007	0.128817	0.140332	0.0625096	0.0731982	0.0278895	0.0351531			82.6	1.86474	1.76106	1.35526	1.32775	0.752852	0.814712	0.381307	0.460983	0.196573	0.248625	0.0931004	0.126553	0.0376111	0.0608737
	82.8	2.15141	2.01645	1.44797	1.44588	0.77141	0.875661	0.40208	0.496864	0.20694	0.257142	0.107824	0.128334	0.0514696	0.0607351			82.8	1.45206	1.4365	0.921309	0.922216	0.508607	0.522865	0.260725	0.275492	0.128876	0.140593	0.0632124	0.0733379	0.028032	0.035221			82.8	1.86588	1.76205	1.35736	1.3293	0.754004	0.816034	0.382047	0.461857	0.197406	0.249133	0.0937282	0.126822	0.0376956	0.0610053
	83	2.15316	2.01811	1.45027	1.44793	0.772806	0.877264	0.402786	0.497889	0.207248	0.257705	0.108166	0.128623	0.0512179	0.0608738			83	1.453	1.4376	0.922385	0.923372	0.508955	0.523688	0.260879	0.275976	0.128891	0.140854	0.0630904	0.0734774	0.0282714	0.0352889			83	1.86647	1.76303	1.3593	1.33084	0.755179	0.817353	0.382757	0.462731	0.197354	0.249642	0.0941221	0.12709	0.0373703	0.0611369
	83.2	2.15489	2.01976	1.45302	1.44999	0.774546	0.878865	0.403861	0.498913	0.20757	0.258267	0.108813	0.128912	0.0513199	0.0610124			83.2	1.45415	1.4387	0.923499	0.924526	0.50962	0.52451	0.261093	0.276459	0.129001	0.141114	0.0631395	0.0736168	0.0279126	0.0353568			83.2	1.86712	1.764	1.36123	1.33237	0.756576	0.81867	0.383924	0.463603	0.19772	0.250149	0.0945702	0.127359	0.0376754	0.0612684
	83.4	2.15636	2.0214	1.45538	1.45204	0.775854	0.880464	0.404621	0.499937	0.207876	0.258829	0.109153	0.129201	0.0511073	0.061151			83.4	1.45547	1.43979	0.924966	0.925676	0.510794	0.52533	0.261626	0.276942	0.129323	0.141374	0.0635487	0.073756	0.0282356	0.0354245			83.4	1.86807	1.76496	1.36352	1.33391	0.758217	0.819984	0.385093	0.464474	0.19823	0.250657	0.0949537	0.127627	0.0380486	0.0613998
	83.6	2.15755	2.02303	1.45801	1.45408	0.777064	0.882061	0.405499	0.50096	0.208079	0.25939	0.109226	0.129489	0.051154	0.0612896			83.6	1.45668	1.44088	0.926324	0.926823	0.51199	0.526149	0.262228	0.277424	0.129453	0.141634	0.0640879	0.0738951	0.0283273	0.0354922			83.6	1.86878	1.76592	1.36593	1.33543	0.759576	0.821296	0.385689	0.465344	0.1985	0.251163	0.0950657	0.127895	0.038416	0.0615311
	83.8	2.15912	2.02466	1.46052	1.45612	0.778332	0.883656	0.406277	0.501982	0.207961	0.259952	0.109122	0.129778	0.0514054	0.0614281			83.8	1.45721	1.44196	0.927293	0.927967	0.512674	0.526966	0.262283	0.277905	0.129415	0.141893	0.06342	0.074034	0.0275573	0.0355598			83.8	1.86979	1.76688	1.36797	1.33695	0.761321	0.822606	0.38694	0.466214	0.198999	0.25167	0.0958253	0.128163	0.0394002	0.0616624
	84	2.16081	2.02628	1.46279	1.45815	0.779962	0.885249	0.407086	0.503004	0.208253	0.260513	0.108729	0.130066	0.0516329	0.0615666			84	1.45822	1.44304	0.928398	0.929107	0.513715	0.527782	0.26269	0.278385	0.129641	0.142152	0.0634592	0.0741728	0.027605	0.0356274			84	1.87076	1.76783	1.36968	1.33847	0.762595	0.823913	0.387834	0.467082	0.199254	0.252176	0.0962474	0.12843	0.03929	0.0617936
	84.2	2.16226	2.02789	1.46539	1.46018	0.781566	0.886839	0.408038	0.504024	0.208808	0.261074	0.108876	0.130354	0.0518713	0.0617051			84.2	1.45923	1.44411	0.929617	0.930244	0.515202	0.528596	0.263064	0.278865	0.129768	0.14241	0.0635591	0.0743114	0.0276209	0.0356949			84.2	1.87162	1.76877	1.37245	1.33998	0.764403	0.825218	0.388821	0.467949	0.200379	0.252682	0.0968712	0.128698	0.0401375	0.0619248
	84.4	2.1638	2.02949	1.4682	1.4622	0.783261	0.888428	0.408786	0.505044	0.209378	0.261634	0.109197	0.130643	0.0520686	0.0618435			84.4	1.46013	1.44518	0.930965	0.931378	0.515735	0.529408	0.263792	0.279344	0.130235	0.142669	0.0634533	0.0744499	0.0275469	0.0357623			84.4	1.87195	1.76971	1.37442	1.34149	0.765881	0.826521	0.389609	0.468816	0.200945	0.253187	0.0972167	0.128965	0.0401434	0.0620558
	84.6	2.1655	2.03109	1.47168	1.46422	0.78538	0.890015	0.409796	0.506063	0.210182	0.262195	0.1095	0.130931	0.0521801	0.0619819			84.6	1.46137	1.44624	0.93199	0.932509	0.516678	0.530219	0.264237	0.279822	0.130621	0.142927	0.0636343	0.0745882	0.0276255	0.0358296			84.6	1.87275	1.77064	1.37647	1.34299	0.767304	0.827821	0.390221	0.469681	0.201522	0.253692	0.0969693	0.129232	0.0400172	0.0621868
	84.8	2.16672	2.03268	1.47443	1.46624	0.787013	0.891599	0.410354	0.507082	0.210267	0.262755	0.109305	0.131219	0.0521769	0.0621203			84.8	1.46246	1.4473	0.93335	0.933636	0.517389	0.531028	0.264874	0.2803	0.13106	0.143184	0.0636538	0.0747263	0.0280372	0.0358969			84.8	1.87343	1.77157	1.37857	1.34449	0.768661	0.829119	0.390871	0.470545	0.202172	0.254197	0.0970669	0.129499	0.0398442	0.0623177
	85	2.1678	2.03426	1.47691	1.46825	0.788428	0.893182	0.411117	0.5081	0.210402	0.263314	0.109408	0.131507	0.0518149	0.0622586			85	1.46379	1.44835	0.934712	0.93476	0.51871	0.531836	0.265727	0.280777	0.131706	0.143442	0.0640235	0.0748644	0.0288411	0.0359641			85	1.87412	1.77249	1.38073	1.34598	0.769858	0.830414	0.391699	0.471409	0.203015	0.254701	0.0972074	0.129766	0.0400358	0.0624486
	85.2	2.16923	2.03584	1.47954	1.47025	0.790269	0.894762	0.412216	0.509116	0.211116	0.263874	0.110024	0.131795	0.0516132	0.0623968			85.2	1.46454	1.4494	0.936199	0.935881	0.519313	0.532642	0.266101	0.281253	0.132075	0.143699	0.0644863	0.0750022	0.0288853	0.0360312			85.2	1.87494	1.77341	1.38268	1.34747	0.772202	0.831707	0.392782	0.472271	0.204139	0.255204	0.0975759	0.130033	0.0403321	0.0625794
	85.4	2.17087	2.0374	1.4817	1.47225	0.792253	0.896341	0.413141	0.510133	0.212137	0.264433	0.110243	0.132082	0.0517223	0.0625351			85.4	1.46585	1.45044	0.937347	0.936999	0.520595	0.533447	0.26663	0.281729	0.132781	0.143956	0.0645986	0.0751399	0.0291953	0.0360982			85.4	1.876	1.77432	1.38436	1.34895	0.773837	0.832998	0.394075	0.473132	0.204751	0.255708	0.0979528	0.130299	0.0405651	0.0627101
	85.6	2.17209	2.03897	1.48353	1.47425	0.793822	0.897917	0.413558	0.511148	0.212251	0.264992	0.110077	0.13237	0.0513358	0.0626733			85.6	1.4663	1.45148	0.938193	0.938113	0.521349	0.53425	0.267033	0.282204	0.132996	0.144212	0.0642546	0.0752775	0.0288079	0.0361652			85.6	1.87697	1.77522	1.38675	1.35043	0.775768	0.834287	0.395139	0.473993	0.205668	0.256211	0.0979765	0.130565	0.0409348	0.0628407
	85.8	2.17358	2.04052	1.48572	1.47624	0.79568	0.899492	0.415127	0.512163	0.212787	0.265551	0.110078	0.132657	0.0515264	0.0628115			85.8	1.4676	1.45251	0.938952	0.939224	0.522111	0.535052	0.267576	0.282678	0.133792	0.144468	0.0645509	0.0754149	0.0291616	0.0362321			85.8	1.87719	1.77612	1.3888	1.35191	0.77724	0.835573	0.396092	0.474852	0.206029	0.256713	0.0979775	0.130832	0.0407855	0.0629713
	86	2.17479	2.04207	1.48817	1.47823	0.797504	0.901064	0.416346	0.513176	0.213361	0.266109	0.110279	0.132945	0.0517722	0.0629496			86	1.46837	1.45354	0.939888	0.940332	0.522682	0.535852	0.267559	0.283151	0.133988	0.144724	0.0647452	0.0755521	0.0292119	0.036299			86	1.87734	1.77702	1.39002	1.35338	0.778722	0.836856	0.396691	0.475711	0.206446	0.257215	0.0976787	0.131098	0.0406109	0.0631018
	86.2	2.17637	2.04361	1.49056	1.48021	0.799064	0.902635	0.417264	0.51419	0.213922	0.266668	0.110251	0.133232	0.052014	0.0630877			86.2	1.46952	1.45457	0.941012	0.941437	0.523356	0.53665	0.268089	0.283624	0.134284	0.144979	0.064686	0.0756892	0.029111	0.0363658			86.2	1.87795	1.77791	1.39222	1.35484	0.780477	0.838138	0.397222	0.476568	0.206742	0.257717	0.0979528	0.131363	0.0406083	0.0632323
	86.4	2.17823	2.04514	1.49314	1.48219	0.800899	0.904203	0.418222	0.515202	0.214863	0.267226	0.109853	0.133519	0.0520803	0.0632257			86.4	1.47072	1.45558	0.942011	0.942539	0.523967	0.537447	0.268109	0.284096	0.134371	0.145234	0.0648433	0.0758261	0.0288923	0.0364324			86.4	1.87849	1.77879	1.39411	1.3563	0.781962	0.839417	0.397958	0.477425	0.207074	0.258218	0.0979595	0.131629	0.0405034	0.0633626
	86.6	2.17999	2.04667	1.49602	1.48416	0.802357	0.90577	0.418863	0.516214	0.215226	0.267783	0.109854	0.133807	0.0520661	0.0633637			86.6	1.47175	1.4566	0.943741	0.943637	0.52484	0.538242	0.268578	0.284567	0.134624	0.145489	0.06545	0.0759629	0.0295778	0.0364991			86.6	1.87913	1.77967	1.39612	1.35775	0.783685	0.840693	0.398791	0.47828	0.207228	0.258719	0.0980873	0.131895	0.0402453	0.0634929
	86.8	2.18187	2.04819	1.49848	1.48613	0.803598	0.907334	0.419932	0.517225	0.215724	0.268341	0.109873	0.134094	0.0517609	0.0635017			86.8	1.47301	1.45761	0.944776	0.944733	0.525731	0.539036	0.268869	0.285038	0.134569	0.145744	0.0658959	0.0760995	0.0297494	0.0365656			86.8	1.87988	1.78054	1.3981	1.3592	0.784967	0.841968	0.399268	0.479135	0.207546	0.25922	0.0985806	0.13216	0.0405212	0.0636231
	87	2.18302	2.0497	1.50069	1.48809	0.805078	0.908897	0.420242	0.518235	0.216032	0.268898	0.109961	0.134381	0.0512062	0.0636397			87	1.47433	1.45861	0.946233	0.945825	0.526761	0.539828	0.26962	0.285508	0.135358	0.145998	0.0663602	0.076236	0.0299314	0.0366321			87	1.88052	1.78141	1.39983	1.36065	0.786868	0.84324	0.400162	0.479988	0.207915	0.25972	0.0987357	0.132425	0.0406049	0.0637533
	87.2	2.18469	2.05121	1.50373	1.49005	0.806641	0.910457	0.421536	0.519244	0.216771	0.269455	0.110478	0.134667	0.0516507	0.0637776			87.2	1.47551	1.45961	0.947859	0.946914	0.528023	0.540619	0.27047	0.285977	0.135563	0.146252	0.0668355	0.0763724	0.0301978	0.0366986			87.2	1.88129	1.78227	1.40245	1.36209	0.788879	0.84451	0.401228	0.480841	0.208444	0.260219	0.0986119	0.13269	0.0409858	0.0638834
	87.4	2.18616	2.05271	1.50676	1.492	0.808451	0.912016	0.422852	0.520253	0.217418	0.270011	0.111248	0.134954	0.0522782	0.0639154			87.4	1.47689	1.4606	0.949069	0.948	0.529212	0.541408	0.27112	0.286446	0.13589	0.146506	0.067169	0.0765085	0.0304679	0.0367649			87.4	1.88193	1.78313	1.40413	1.36353	0.789985	0.845777	0.401553	0.481693	0.208471	0.260719	0.0986392	0.132955	0.041189	0.0640134
	87.6	2.18776	2.0542	1.50948	1.49395	0.810182	0.913572	0.423885	0.521261	0.217871	0.270568	0.111683	0.135241	0.0529582	0.0640533			87.6	1.47824	1.46159	0.950367	0.949083	0.530156	0.542196	0.271847	0.286914	0.135833	0.146759	0.0671722	0.0766446	0.0306494	0.0368312			87.6	1.88313	1.78399	1.40627	1.36496	0.791563	0.847042	0.402258	0.482543	0.20883	0.261218	0.0991502	0.13322	0.0416789	0.0641433
	87.8	2.18921	2.05568	1.51144	1.4959	0.811861	0.915127	0.424281	0.522268	0.218252	0.271124	0.111641	0.135527	0.0526571	0.0641911			87.8	1.48	1.46258	0.951967	0.950163	0.531501	0.542982	0.272636	0.287381	0.136557	0.147012	0.0673148	0.0767805	0.0310835	0.0368974			87.8	1.88361	1.78483	1.4077	1.36639	0.79251	0.848305	0.402748	0.483393	0.209149	0.261716	0.0996052	0.133484	0.0416266	0.0642732
	88	2.19113	2.05716	1.5139	1.49784	0.813531	0.916679	0.425199	0.523274	0.218941	0.27168	0.112078	0.135814	0.0531563	0.0643288			88	1.48086	1.46356	0.952493	0.951239	0.532087	0.543767	0.273188	0.287848	0.136771	0.147265	0.0675007	0.0769162	0.0314429	0.0369635			88	1.88436	1.78568	1.40983	1.36781	0.793781	0.849566	0.403796	0.484242	0.20969	0.262214	0.0998737	0.133748	0.0417517	0.064403
	88.2	2.19292	2.05864	1.51682	1.49977	0.815318	0.91823	0.42606	0.52428	0.219598	0.272235	0.112794	0.1361	0.0535135	0.0644665			88.2	1.48174	1.46453	0.953731	0.952313	0.53288	0.54455	0.273731	0.288314	0.136614	0.147517	0.0674912	0.0770518	0.031071	0.0370296			88.2	1.88469	1.78652	1.41196	1.36923	0.79517	0.850824	0.403908	0.48509	0.210333	0.262712	0.10022	0.134013	0.0418038	0.0645327
	88.4	2.19464	2.0601	1.51983	1.5017	0.817317	0.919778	0.42692	0.525285	0.220114	0.272791	0.113428	0.136387	0.0539069	0.0646042			88.4	1.48292	1.4655	0.955095	0.953383	0.533211	0.545332	0.274535	0.288779	0.136616	0.147769	0.0673756	0.0771872	0.0312209	0.0370956			88.4	1.88533	1.78735	1.41348	1.37064	0.796318	0.85208	0.4047	0.485937	0.210628	0.263209	0.100451	0.134277	0.0419059	0.0646624
	88.6	2.1963	2.06156	1.52262	1.50363	0.819203	0.921325	0.427589	0.526289	0.220767	0.273346	0.113677	0.136673	0.0540378	0.0647419			88.6	1.48428	1.46647	0.956194	0.954451	0.534478	0.546112	0.275069	0.289244	0.13683	0.148021	0.0676862	0.0773225	0.0316007	0.0371616			88.6	1.88648	1.78818	1.41523	1.37205	0.797765	0.853334	0.405665	0.486783	0.211099	0.263706	0.100615	0.13454	0.042096	0.064792
	88.8	2.19791	2.06301	1.52548	1.50555	0.821544	0.922869	0.428675	0.527292	0.221192	0.273901	0.114767	0.136959	0.0544712	0.0648795			88.8	1.4851	1.46743	0.957433	0.955515	0.535309	0.54689	0.275469	0.289708	0.136653	0.148272	0.0678288	0.0774576	0.0317282	0.0372274			88.8	1.88695	1.789	1.41671	1.37346	0.798599	0.854585	0.406458	0.487627	0.211312	0.264203	0.101031	0.134804	0.0421475	0.0649215
	89	2.19863	2.06446	1.52773	1.50747	0.823256	0.924412	0.429809	0.528295	0.221107	0.274455	0.115198	0.137245	0.0542348	0.0650171			89	1.48596	1.46839	0.958904	0.956576	0.536482	0.547668	0.276477	0.290171	0.13715	0.148523	0.0680837	0.0775926	0.0317719	0.0372932			89	1.88757	1.78982	1.41852	1.37486	0.799744	0.855834	0.407256	0.488471	0.21185	0.264699	0.101891	0.135068	0.0426776	0.065051
	89.2	2.19997	2.0659	1.53015	1.50938	0.825151	0.925952	0.430942	0.529297	0.221824	0.275009	0.116113	0.137531	0.0544126	0.0651546			89.2	1.48693	1.46934	0.960499	0.957634	0.537473	0.548443	0.277235	0.290633	0.13744	0.148774	0.0684038	0.0777274	0.0315406	0.037359			89.2	1.88841	1.79063	1.4209	1.37625	0.801647	0.857081	0.408885	0.489314	0.212925	0.265195	0.102894	0.135331	0.0432382	0.0651804
	89.4	2.20091	2.06733	1.53189	1.51129	0.826685	0.927491	0.431312	0.530298	0.221881	0.275563	0.116023	0.137817	0.0545526	0.0652921			89.4	1.48763	1.47029	0.96129	0.958689	0.538272	0.549217	0.277611	0.291095	0.137641	0.149025	0.0685212	0.0778621	0.0314227	0.0374246			89.4	1.88894	1.79144	1.42243	1.37765	0.802173	0.858326	0.409858	0.490156	0.213171	0.26569	0.103101	0.135594	0.0434806	0.0653097
	89.6	2.20162	2.06876	1.53396	1.51319	0.827517	0.929028	0.431768	0.531299	0.22184	0.276117	0.115731	0.138102	0.054348	0.0654296			89.6	1.48824	1.47123	0.962345	0.959742	0.538749	0.54999	0.278396	0.291556	0.137909	0.149275	0.0683644	0.0779966	0.0312086	0.0374902			89.6	1.88936	1.79224	1.42448	1.37903	0.80355	0.859568	0.410849	0.490998	0.213757	0.266185	0.10353	0.135857	0.043371	0.0654389
	89.8	2.20308	2.07018	1.53659	1.51509	0.829398	0.930562	0.43375	0.532298	0.222723	0.276671	0.116416	0.138388	0.055447	0.065567			89.8	1.48939	1.47217	0.963715	0.960791	0.539688	0.550761	0.278817	0.292017	0.138619	0.149525	0.0685457	0.078131	0.0313545	0.0375557			89.8	1.88985	1.79304	1.42582	1.38042	0.804644	0.860808	0.411898	0.491838	0.214	0.26668	0.103586	0.13612	0.0430058	0.0655681
	90	2.20452	2.07159	1.53917	1.51699	0.830987	0.932095	0.434467	0.533297	0.223457	0.277224	0.116936	0.138673	0.0559954	0.0657044			90	1.49007	1.4731	0.964972	0.961837	0.54003	0.551531	0.278458	0.292477	0.138833	0.149774	0.0686839	0.0782652	0.0310581	0.0376212			90	1.8904	1.79384	1.42737	1.38179	0.806108	0.862046	0.412857	0.492677	0.21454	0.267174	0.104167	0.136383	0.0433483	0.0656972
	90.2	2.20569	2.073	1.54152	1.51888	0.832485	0.933626	0.435371	0.534296	0.223968	0.277777	0.117033	0.138959	0.0563132	0.0658417			90.2	1.49129	1.47403	0.966138	0.96288	0.54071	0.552299	0.27855	0.292936	0.139026	0.150024	0.0686834	0.0783993	0.0313114	0.0376866			90.2	1.89099	1.79463	1.42988	1.38317	0.807948	0.863281	0.413937	0.493515	0.214998	0.267668	0.105515	0.136645	0.0436638	0.0658263
	90.4	2.20682	2.0744	1.54353	1.52076	0.833828	0.935155	0.435819	0.535293	0.224369	0.27833	0.116588	0.139244	0.0560907	0.065979			90.4	1.49213	1.47496	0.967334	0.96392	0.541287	0.553066	0.278794	0.293394	0.139314	0.150273	0.0687298	0.0785333	0.0318806	0.0377519			90.4	1.89188	1.79541	1.43204	1.38454	0.809922	0.864515	0.415418	0.494352	0.215439	0.268161	0.105847	0.136908	0.0441044	0.0659552
	90.6	2.20798	2.07579	1.5455	1.52264	0.83532	0.936682	0.436449	0.53629	0.224688	0.278882	0.116896	0.139529	0.0565347	0.0661163			90.6	1.49316	1.47588	0.968991	0.964957	0.542385	0.553831	0.279619	0.293852	0.139875	0.150521	0.0689122	0.0786671	0.0325089	0.0378172			90.6	1.89251	1.79619	1.4345	1.3859	0.811823	0.865746	0.416571	0.495189	0.216149	0.268654	0.106528	0.13717	0.0446563	0.0660841
	90.8	2.20926	2.07718	1.54726	1.52452	0.836765	0.938207	0.437221	0.537286	0.225172	0.279434	0.117283	0.139814	0.0563032	0.0662536			90.8	1.49391	1.4768	0.969893	0.965991	0.543449	0.554594	0.279927	0.294309	0.140371	0.15077	0.0692824	0.0788007	0.0323422	0.0378823			90.8	1.89297	1.79697	1.4362	1.38726	0.813107	0.866974	0.416961	0.496024	0.216539	0.269147	0.10655	0.137432	0.044805	0.066213
	91	2.20993	2.07856	1.54919	1.52639	0.838419	0.93973	0.437069	0.538281	0.225622	0.279986	0.117224	0.1401	0.0562899	0.0663908			91	1.49518	1.47771	0.971451	0.967022	0.544617	0.555357	0.28033	0.294766	0.140796	0.151018	0.0697937	0.0789342	0.0327978	0.0379474			91	1.89323	1.79774	1.43795	1.38862	0.814818	0.868201	0.417373	0.496858	0.216936	0.269639	0.106463	0.137694	0.0445778	0.0663417
	91.2	2.21139	2.07994	1.55154	1.52826	0.839977	0.941251	0.438756	0.539276	0.226387	0.280538	0.118004	0.140384	0.0568003	0.0665279			91.2	1.4958	1.47862	0.972389	0.968051	0.54518	0.556117	0.281041	0.295222	0.140667	0.151265	0.0699474	0.0790675	0.0328759	0.0380125			91.2	1.89345	1.79851	1.43919	1.38997	0.815982	0.869425	0.417512	0.497692	0.21684	0.270131	0.105742	0.137956	0.0441496	0.0664704
	91.4	2.21271	2.08131	1.55367	1.53013	0.841648	0.94277	0.439871	0.54027	0.22654	0.281089	0.118297	0.140669	0.0568336	0.0666651			91.4	1.49705	1.47952	0.973376	0.969076	0.546037	0.556877	0.281449	0.295677	0.140652	0.151513	0.0698723	0.0792007	0.0327519	0.0380775			91.4	1.89374	1.79927	1.44088	1.39132	0.817579	0.870648	0.417844	0.498525	0.217509	0.270623	0.105884	0.138217	0.044102	0.066599
	91.6	2.21421	2.08267	1.55583	1.53199	0.843588	0.944287	0.441029	0.541263	0.227212	0.281641	0.118525	0.140954	0.0571994	0.0668022			91.6	1.49857	1.48042	0.974653	0.970098	0.546763	0.557635	0.282143	0.296131	0.140965	0.15176	0.0705753	0.0793338	0.0329486	0.0381424			91.6	1.89455	1.80003	1.44256	1.39266	0.81913	0.871867	0.418651	0.499356	0.218419	0.271114	0.105737	0.138479	0.0437762	0.0667276
	91.8	2.21562	2.08403	1.55775	1.53384	0.845201	0.945802	0.441607	0.542255	0.228115	0.282191	0.118622	0.141239	0.057093	0.0669392			91.8	1.49961	1.48132	0.975432	0.971118	0.547265	0.558391	0.282422	0.296585	0.141137	0.152007	0.0706593	0.0794667	0.0330852	0.0382072			91.8	1.89486	1.80078	1.44411	1.394	0.820259	0.873085	0.419124	0.500187	0.219087	0.271604	0.105562	0.13874	0.0433291	0.0668561
	92	2.21716	2.08538	1.56009	1.53569	0.847036	0.947315	0.442698	0.543247	0.228454	0.282742	0.118707	0.141523	0.0573225	0.0670762			92	1.50001	1.48221	0.976112	0.972134	0.547471	0.559146	0.282523	0.297038	0.141191	0.152254	0.0707267	0.0795995	0.0329068	0.038272			92	1.89524	1.80153	1.44555	1.39534	0.822184	0.874301	0.419955	0.501016	0.219715	0.272095	0.105253	0.139001	0.0436526	0.0669845
	92.2	2.21822	2.08673	1.56238	1.53754	0.848562	0.948827	0.443366	0.544238	0.229032	0.283292	0.118732	0.141808	0.0571202	0.0672132			92.2	1.50107	1.48309	0.977489	0.973148	0.548202	0.559899	0.28335	0.297491	0.141209	0.1525	0.071	0.0797321	0.0326731	0.0383367			92.2	1.89548	1.80227	1.44681	1.39667	0.823458	0.875514	0.420042	0.501845	0.219932	0.272585	0.104955	0.139262	0.0432078	0.0671129
	92.4	2.21945	2.08807	1.56471	1.53938	0.850303	0.950336	0.443798	0.545228	0.229283	0.283843	0.11873	0.142092	0.0571692	0.0673502			92.4	1.50204	1.48398	0.978637	0.974158	0.548785	0.560651	0.284031	0.297942	0.141318	0.152746	0.0708954	0.0798645	0.0326571	0.0384013			92.4	1.89604	1.80301	1.4478	1.39799	0.824706	0.876725	0.421093	0.502673	0.219988	0.273074	0.104904	0.139522	0.0433977	0.0672411
	92.6	2.22067	2.0894	1.56712	1.54122	0.852304	0.951843	0.444573	0.546217	0.229744	0.284392	0.118907	0.142376	0.0569136	0.0674871			92.6	1.50296	1.48486	0.979259	0.975166	0.549878	0.561402	0.28433	0.298394	0.141598	0.152991	0.0710281	0.0799968	0.0325775	0.0384659			92.6	1.89665	1.80375	1.4496	1.39932	0.82635	0.877934	0.422409	0.5035	0.220444	0.273563	0.10511	0.139783	0.0437762	0.0673693
	92.8	2.22181	2.09073	1.57012	1.54305	0.854231	0.953349	0.445839	0.547206	0.230005	0.284942	0.119213	0.142661	0.0569163	0.067624			92.8	1.50347	1.48573	0.980105	0.976171	0.550579	0.562151	0.284726	0.298844	0.141551	0.153237	0.0708279	0.080129	0.0323077	0.0385304			92.8	1.89671	1.80448	1.45109	1.40063	0.827251	0.87914	0.42269	0.504326	0.220619	0.274052	0.105168	0.140043	0.0437546	0.0674975
	93	2.22243	2.09205	1.5723	1.54488	0.855734	0.954853	0.446842	0.548194	0.230043	0.285491	0.119045	0.142945	0.0566804	0.0677608			93	1.50434	1.4866	0.981099	0.977173	0.55126	0.562899	0.285719	0.299294	0.141832	0.153482	0.0704757	0.080261	0.0321742	0.0385948			93	1.89708	1.80521	1.45289	1.40195	0.828791	0.880345	0.423337	0.505151	0.220709	0.27454	0.105221	0.140304	0.0439301	0.0676256
	93.2	2.22408	2.09336	1.5751	1.5467	0.85736	0.956354	0.448169	0.549181	0.231258	0.286041	0.119456	0.143229	0.0570606	0.0678976			93.2	1.50518	1.48747	0.981694	0.978172	0.551969	0.563645	0.285931	0.299743	0.141912	0.153727	0.0706929	0.0803929	0.0319082	0.0386592			93.2	1.89828	1.80593	1.45488	1.40326	0.830596	0.881547	0.424812	0.505975	0.221688	0.275028	0.105781	0.140564	0.044265	0.0677536
	93.4	2.2248	2.09467	1.57719	1.54853	0.858443	0.957854	0.448679	0.550168	0.23099	0.286589	0.118924	0.143512	0.0566819	0.0680344			93.4	1.50544	1.48833	0.982218	0.979168	0.551948	0.56439	0.286096	0.300192	0.14193	0.153971	0.0706134	0.0805246	0.0315441	0.0387235			93.4	1.89886	1.80665	1.45614	1.40456	0.831923	0.882747	0.425923	0.506798	0.222006	0.275516	0.105919	0.140824	0.0446471	0.0678815
	93.6	2.22637	2.09598	1.58014	1.55034	0.859787	0.959352	0.449789	0.551153	0.231814	0.287138	0.11927	0.143796	0.0571082	0.0681711			93.6	1.5064	1.48919	0.983457	0.980161	0.552669	0.565133	0.286892	0.30064	0.142362	0.154215	0.0704168	0.0806562	0.0317339	0.0387877			93.6	1.89954	1.80736	1.45779	1.40586	0.833783	0.883945	0.426995	0.50762	0.222448	0.276003	0.106471	0.141084	0.0447807	0.0680094
	93.8	2.2278	2.09727	1.5828	1.55215	0.861401	0.960848	0.450781	0.552138	0.232171	0.287686	0.119489	0.14408	0.0576378	0.0683078			93.8	1.50713	1.49004	0.984122	0.981152	0.553318	0.565875	0.286868	0.301087	0.142506	0.154459	0.0701503	0.0807877	0.0313619	0.0388519			93.8	1.90006	1.80807	1.45888	1.40716	0.834646	0.885141	0.42767	0.508441	0.222514	0.27649	0.106544	0.141343	0.0449373	0.0681372
	94	2.22851	2.09856	1.5852	1.55396	0.862859	0.962342	0.451753	0.553123	0.23245	0.288234	0.119615	0.144364	0.0577013	0.0684444			94	1.50803	1.49089	0.985152	0.982139	0.553837	0.566615	0.287198	0.301533	0.142814	0.154703	0.0704377	0.080919	0.031991	0.038916			94	1.90016	1.80878	1.46041	1.40846	0.835636	0.886334	0.428299	0.509262	0.222601	0.276976	0.10702	0.141603	0.0451399	0.0682649
	94.2	2.22887	2.09985	1.58724	1.55576	0.864206	0.963834	0.452496	0.554106	0.232855	0.288782	0.119657	0.144647	0.0578482	0.0685811			94.2	1.50931	1.49173	0.98618	0.983124	0.554773	0.567354	0.288233	0.301979	0.143572	0.154946	0.0709832	0.0810501	0.0324011	0.03898			94.2	1.90056	1.80948	1.46204	1.40974	0.837152	0.887525	0.429096	0.510081	0.222608	0.277462	0.107496	0.141862	0.0453638	0.0683926
	94.4	2.22959	2.10113	1.58908	1.55756	0.865893	0.965324	0.452998	0.555089	0.233205	0.28933	0.119553	0.144931	0.0579089	0.0687176			94.4	1.50973	1.49258	0.98721	0.984106	0.555243	0.568092	0.289137	0.302425	0.143458	0.155189	0.0712903	0.0811811	0.0326024	0.039044			94.4	1.90117	1.81018	1.46382	1.41103	0.838344	0.888715	0.430118	0.5109	0.222903	0.277948	0.107338	0.142121	0.0459831	0.0685202
	94.6	2.23029	2.1024	1.59063	1.55936	0.867236	0.966812	0.453546	0.556071	0.233375	0.289877	0.119773	0.145214	0.058374	0.0688542			94.6	1.51025	1.49341	0.988125	0.985085	0.556243	0.568828	0.289807	0.302869	0.143754	0.155431	0.0717077	0.081312	0.0325572	0.0391078			94.6	1.9015	1.81087	1.46548	1.41231	0.839411	0.889902	0.430239	0.511717	0.223387	0.278433	0.107771	0.14238	0.0461858	0.0686477
	94.8	2.2309	2.10367	1.59201	1.56115	0.868119	0.968299	0.453489	0.557053	0.233679	0.290424	0.119999	0.145497	0.0578624	0.0689907			94.8	1.51102	1.49425	0.989394	0.986062	0.557278	0.569563	0.290245	0.303313	0.143595	0.155674	0.0719001	0.0814427	0.032648	0.0391717			94.8	1.90192	1.81156	1.46707	1.41359	0.840211	0.891087	0.43059	0.512534	0.223578	0.278918	0.107704	0.142639	0.0460638	0.0687751
	95	2.23175	2.10494	1.59418	1.56293	0.869761	0.969783	0.45418	0.558033	0.234321	0.290971	0.119894	0.14578	0.0581601	0.0691271			95	1.51177	1.49508	0.99053	0.987035	0.558217	0.570296	0.290533	0.303757	0.143622	0.155916	0.0722656	0.0815732	0.0332407	0.0392354			95	1.9026	1.81224	1.46903	1.41486	0.841428	0.892269	0.431347	0.51335	0.223995	0.279403	0.107547	0.142897	0.0458377	0.0689025
	95.2	2.23283	2.10619	1.59621	1.56472	0.871119	0.971266	0.455893	0.559013	0.234827	0.291517	0.120441	0.146063	0.058275	0.0692636			95.2	1.51259	1.4959	0.991421	0.988006	0.559023	0.571028	0.291162	0.304199	0.143573	0.156158	0.0722948	0.0817037	0.0334694	0.0392991			95.2	1.90307	1.81292	1.47064	1.41613	0.842764	0.89345	0.432269	0.514164	0.224875	0.279887	0.107716	0.143156	0.046194	0.0690299
	95.4	2.23409	2.10744	1.59829	1.56649	0.872743	0.972747	0.456626	0.559992	0.235056	0.292064	0.120775	0.146346	0.0582945	0.0694			95.4	1.51365	1.49672	0.992745	0.988974	0.560009	0.571758	0.291295	0.304641	0.144032	0.156399	0.0720887	0.081834	0.0336421	0.0393628			95.4	1.90366	1.8136	1.47278	1.41739	0.844089	0.894628	0.433125	0.514978	0.225797	0.28037	0.107996	0.143414	0.0463664	0.0691571
	95.6	2.23522	2.10869	1.60027	1.56827	0.874741	0.974225	0.457616	0.560971	0.235835	0.29261	0.121558	0.146629	0.0587655	0.0695363			95.6	1.51474	1.49754	0.994079	0.989939	0.56085	0.572488	0.29165	0.305083	0.144538	0.15664	0.0727263	0.0819641	0.0340572	0.0394263			95.6	1.90457	1.81427	1.47446	1.41865	0.845448	0.895804	0.434403	0.515791	0.226837	0.280854	0.108446	0.143672	0.0465797	0.0692843
	95.8	2.23644	2.10993	1.60245	1.57004	0.876165	0.975702	0.458539	0.561949	0.236674	0.293155	0.122173	0.146912	0.059056	0.0696727			95.8	1.51582	1.49835	0.995533	0.990901	0.561717	0.573215	0.29208	0.305523	0.144958	0.156881	0.0729588	0.0820941	0.0346166	0.0394898			95.8	1.90508	1.81494	1.47634	1.41991	0.846991	0.896979	0.43536	0.516603	0.227509	0.281337	0.108908	0.14393	0.0471564	0.0694114
	96	2.23769	2.11116	1.60454	1.5718	0.877819	0.977177	0.459483	0.562926	0.237049	0.293701	0.12205	0.147194	0.0585923	0.0698089			96	1.5165	1.49916	0.99656	0.991861	0.562707	0.573942	0.292185	0.305964	0.145533	0.157122	0.0732866	0.0822239	0.0345876	0.0395532			96	1.90528	1.81561	1.47741	1.42116	0.848764	0.898151	0.435983	0.517414	0.228076	0.281819	0.109054	0.144188	0.0473258	0.0695385
	96.2	2.23918	2.11239	1.60723	1.57356	0.879885	0.97865	0.460566	0.563902	0.237633	0.294246	0.122714	0.147477	0.0591864	0.0699452			96.2	1.51771	1.49997	0.997898	0.992818	0.56376	0.574666	0.292801	0.306403	0.145875	0.157362	0.0737001	0.0823536	0.0347978	0.0396166			96.2	1.90582	1.81627	1.47889	1.42241	0.850297	0.89932	0.43705	0.518224	0.228794	0.282302	0.109579	0.144446	0.0475204	0.0696654
	96.4	2.24069	2.11362	1.60939	1.57532	0.881878	0.980122	0.461873	0.564878	0.238071	0.294791	0.122995	0.147759	0.0592775	0.0700814			96.4	1.51879	1.50077	0.998657	0.993772	0.564612	0.57539	0.292749	0.306842	0.146175	0.157602	0.0735669	0.0824832	0.0347194	0.0396799			96.4	1.90693	1.81693	1.48089	1.42365	0.852384	0.900488	0.438438	0.519033	0.229931	0.282783	0.110451	0.144703	0.0483612	0.0697924
	96.6	2.24233	2.11483	1.61243	1.57707	0.884339	0.981591	0.463355	0.565853	0.239256	0.295336	0.123721	0.148042	0.0597507	0.0702176			96.6	1.52004	1.50157	0.999596	0.994723	0.566174	0.576112	0.29308	0.30728	0.146966	0.157842	0.0740856	0.0826126	0.0350914	0.0397431			96.6	1.90755	1.81758	1.48299	1.42489	0.853998	0.901654	0.439291	0.519842	0.23085	0.283265	0.111226	0.144961	0.048627	0.0699192
	96.8	2.24338	2.11605	1.61465	1.57882	0.885675	0.983058	0.464705	0.566827	0.239828	0.29588	0.124056	0.148324	0.0597206	0.0703537			96.8	1.52098	1.50237	1.00098	0.995672	0.567132	0.576833	0.293772	0.307718	0.147646	0.158081	0.0746856	0.0827419	0.0351597	0.0398063			96.8	1.9082	1.81823	1.48415	1.42613	0.855807	0.902817	0.439577	0.520649	0.231416	0.283746	0.111455	0.145218	0.0482931	0.070046
	97	2.24487	2.11725	1.61706	1.58057	0.887402	0.984524	0.465861	0.5678	0.240547	0.296424	0.124016	0.148606	0.0601759	0.0704898			97	1.52193	1.50316	1.00206	0.996618	0.567621	0.577552	0.293762	0.308154	0.147601	0.15832	0.0746258	0.082871	0.0346703	0.0398694			97	1.90918	1.81887	1.4859	1.42736	0.857898	0.903979	0.441027	0.521456	0.232234	0.284226	0.112089	0.145475	0.0486728	0.0701727
	97.2	2.24637	2.11846	1.61976	1.58231	0.889046	0.985988	0.466885	0.568773	0.241281	0.296968	0.124144	0.148888	0.0602019	0.0706259			97.2	1.52274	1.50395	1.00316	0.997561	0.56805	0.57827	0.294071	0.308591	0.14794	0.158559	0.0752035	0.083	0.0348659	0.0399324			97.2	1.91012	1.81952	1.48732	1.42859	0.859519	0.905138	0.442425	0.522261	0.233175	0.284707	0.112592	0.145732	0.0487488	0.0702993
	97.4	2.24739	2.11965	1.62167	1.58405	0.890151	0.98745	0.467446	0.569745	0.241544	0.297512	0.123939	0.14917	0.0599179	0.0707619			97.4	1.52333	1.50473	1.00456	0.998502	0.568692	0.578986	0.294638	0.309026	0.148303	0.158798	0.0752897	0.0831288	0.0346344	0.0399954			97.4	1.91073	1.82015	1.48857	1.42982	0.860878	0.906295	0.443138	0.523066	0.233496	0.285187	0.112726	0.145989	0.0483723	0.0704259
	97.6	2.24888	2.12084	1.62379	1.58578	0.891542	0.98891	0.468098	0.570716	0.241969	0.298055	0.123614	0.149452	0.0602037	0.0708979			97.6	1.52411	1.50551	1.00552	0.999439	0.569462	0.579702	0.295064	0.309461	0.148616	0.159036	0.0749935	0.0832575	0.0343056	0.0400583			97.6	1.91106	1.82079	1.48971	1.43104	0.862111	0.90745	0.443462	0.523869	0.233364	0.285666	0.112798	0.146245	0.0474595	0.0705524
	97.8	2.24967	2.12203	1.62578	1.58751	0.892731	0.990368	0.468512	0.571687	0.241932	0.298599	0.123143	0.149734	0.0598879	0.0710339			97.8	1.52427	1.50628	1.00598	1.00037	0.56942	0.580415	0.29527	0.309896	0.148572	0.159274	0.0745835	0.0833861	0.0338951	0.0401211			97.8	1.9115	1.82142	1.49108	1.43225	0.862962	0.908603	0.444086	0.524672	0.233624	0.286145	0.112614	0.146502	0.0471592	0.0706788
	98	2.25064	2.12321	1.62787	1.58923	0.894778	0.991824	0.469896	0.572657	0.242562	0.299142	0.12401	0.150016	0.0603623	0.0711698			98	1.52485	1.50706	1.00729	1.00131	0.56998	0.581128	0.296064	0.310329	0.14891	0.159511	0.0747678	0.0835145	0.0342293	0.0401839			98	1.91125	1.82204	1.49209	1.43347	0.863923	0.909754	0.444568	0.525474	0.233167	0.286624	0.112055	0.146758	0.0465111	0.0708052
	98.2	2.25134	2.12438	1.6295	1.59095	0.896062	0.993278	0.470258	0.573626	0.242739	0.299684	0.124183	0.150297	0.0600337	0.0713057			98.2	1.52477	1.50783	1.00778	1.00224	0.569933	0.581839	0.296725	0.310762	0.148586	0.159749	0.0746193	0.0836428	0.0333752	0.0402466			98.2	1.91143	1.82267	1.49362	1.43468	0.865379	0.910902	0.445056	0.526275	0.23339	0.287102	0.111967	0.147014	0.0463073	0.0709315
	98.4	2.25215	2.12555	1.63135	1.59267	0.897764	0.994731	0.470714	0.574594	0.242724	0.300227	0.124185	0.150579	0.060222	0.0714416			98.4	1.52491	1.50859	1.00884	1.00316	0.570114	0.582548	0.296924	0.311195	0.147977	0.159986	0.0740281	0.0837709	0.033074	0.0403092			98.4	1.91189	1.82329	1.49556	1.43588	0.866554	0.912049	0.446037	0.527075	0.233944	0.28758	0.112031	0.14727	0.0465445	0.0710577
	98.6	2.25252	2.12672	1.63309	1.59438	0.898808	0.996182	0.471012	0.575562	0.24259	0.300769	0.124248	0.15086	0.0602772	0.0715774			98.6	1.52546	1.50935	1.00939	1.00409	0.570842	0.583257	0.297252	0.311627	0.148048	0.160223	0.0735683	0.0838989	0.0326659	0.0403718			98.6	1.91232	1.8239	1.49715	1.43708	0.867685	0.913194	0.44677	0.527874	0.234075	0.288058	0.112079	0.147526	0.0460711	0.0711839
	98.8	2.25324	2.12787	1.635	1.59609	0.899955	0.99763	0.471046	0.576529	0.242807	0.301311	0.12469	0.151142	0.060159	0.0717131			98.8	1.52614	1.51011	1.01041	1.00501	0.571757	0.583963	0.297711	0.312058	0.147904	0.160459	0.0731923	0.0840268	0.0329708	0.0404343			98.8	1.91262	1.82451	1.49905	1.43828	0.868984	0.914336	0.44771	0.528673	0.233943	0.288535	0.111816	0.147781	0.0459264	0.07131
	99	2.25423	2.12903	1.63756	1.59779	0.901591	0.999077	0.471958	0.577495	0.243363	0.301852	0.124943	0.151423	0.0603837	0.0718489			99	1.52661	1.51086	1.01126	1.00593	0.572913	0.584669	0.298276	0.312488	0.148196	0.160695	0.0734123	0.0841545	0.0331801	0.0404967			99	1.91294	1.82512	1.50069	1.43948	0.870185	0.915476	0.448696	0.52947	0.234141	0.289012	0.111772	0.148037	0.0462029	0.071436
	99.2	2.25524	2.13018	1.63975	1.59949	0.902676	1.00052	0.472459	0.57846	0.243665	0.302394	0.125199	0.151704	0.0599628	0.0719846			99.2	1.5274	1.51161	1.01232	1.00685	0.574091	0.585373	0.29895	0.312918	0.148124	0.160931	0.0734032	0.084282	0.0330158	0.0405591			99.2	1.91347	1.82573	1.50246	1.44067	0.871576	0.916615	0.449859	0.530266	0.234531	0.289489	0.112513	0.148292	0.0467748	0.071562
	99.4	2.25599	2.13132	1.64171	1.60119	0.903884	1.00197	0.473095	0.579425	0.244276	0.302935	0.125725	0.151985	0.0597883	0.0721202			99.4	1.52829	1.51236	1.01349	1.00776	0.574578	0.586076	0.299284	0.313348	0.14823	0.161167	0.0732014	0.0844095	0.0325431	0.0406214			99.4	1.91384	1.82633	1.50441	1.44185	0.872986	0.917751	0.451157	0.531062	0.23478	0.289965	0.113541	0.148547	0.0466272	0.0716879
	99.6	2.257	2.13246	1.64411	1.60288	0.905367	1.00341	0.47386	0.580389	0.244641	0.303476	0.126115	0.152266	0.0603745	0.0722559			99.6	1.52937	1.51311	1.01434	1.00867	0.575353	0.586777	0.299645	0.313776	0.14813	0.161402	0.0733596	0.0845367	0.0322844	0.0406836			99.6	1.91413	1.82693	1.50596	1.44303	0.874634	0.918885	0.452196	0.531857	0.235064	0.290441	0.114019	0.148802	0.0469	0.0718137
	99.8	2.2584	2.13359	1.64716	1.60457	0.906827	1.00485	0.475114	0.581353	0.245344	0.304016	0.126882	0.152547	0.0613629	0.0723915			99.8	1.53085	1.51385	1.0156	1.00958	0.576731	0.587477	0.300294	0.314204	0.148827	0.161637	0.0738107	0.0846639	0.0323389	0.0407458			99.8	1.91417	1.82752	1.50763	1.44421	0.876177	0.920017	0.452804	0.53265	0.235182	0.290916	0.114215	0.149057	0.0471671	0.0719395
	100	2.25917	2.13472	1.6493	1.60625	0.908608	1.00628	0.475877	0.582315	0.245484	0.304557	0.126929	0.152828	0.061376	0.072527			100	1.53191	1.51458	1.01603	1.01049	0.577547	0.588176	0.300576	0.314632	0.148938	0.161872	0.0739225	0.0847909	0.0326385	0.0408079			100	1.91439	1.82811	1.50896	1.44539	0.877529	0.921147	0.453821	0.533443	0.235835	0.291391	0.114471	0.149312	0.0475779	0.0720651
	100.2	2.2605	2.13584	1.65189	1.60793	0.910693	1.00772	0.476946	0.583277	0.245906	0.305097	0.127591	0.153108	0.0616758	0.0726626			100.2	1.5331	1.51531	1.01711	1.01139	0.578328	0.588874	0.301184	0.315059	0.149166	0.162106	0.0742232	0.0849178	0.0326528	0.04087			100.2	1.91517	1.8287	1.51088	1.44656	0.879071	0.922275	0.455002	0.534235	0.236515	0.291865	0.115222	0.149566	0.0485722	0.0721908
	100.4	2.26134	2.13696	1.65409	1.60961	0.912276	1.00915	0.47809	0.584239	0.246685	0.305637	0.127764	0.153389	0.0613623	0.072798			100.4	1.53418	1.51604	1.01812	1.01229	0.57925	0.58957	0.301434	0.315485	0.14979	0.162341	0.0747861	0.0850445	0.0326139	0.0409319			100.4	1.91545	1.82928	1.51205	1.44773	0.880236	0.923401	0.455323	0.535026	0.236691	0.29234	0.115445	0.14982	0.0486268	0.0723163
	100.6	2.26229	2.13807	1.65656	1.61128	0.913724	1.01059	0.478774	0.585199	0.247326	0.306176	0.127844	0.153669	0.061543	0.0729335			100.6	1.53521	1.51677	1.0196	1.01319	0.580482	0.590264	0.301801	0.31591	0.15048	0.162575	0.0756756	0.0851711	0.0329182	0.0409938			100.6	1.91508	1.82986	1.51273	1.44889	0.880785	0.924525	0.455474	0.535816	0.236234	0.292814	0.115342	0.150075	0.0483825	0.0724418
	100.8	2.26325	2.13918	1.65861	1.61295	0.915421	1.01202	0.480297	0.586159	0.248132	0.306716	0.128518	0.15395	0.0619164	0.0730689			100.8	1.53615	1.51749	1.02107	1.01408	0.581175	0.590958	0.302432	0.316335	0.15103	0.162808	0.0762032	0.0852975	0.0330879	0.0410557			100.8	1.91582	1.83044	1.51407	1.45005	0.882271	0.925647	0.45666	0.536606	0.236863	0.293287	0.115772	0.150329	0.0489615	0.0725672
	101	2.26481	2.14028	1.66148	1.61461	0.917663	1.01345	0.481767	0.587118	0.249239	0.307255	0.128882	0.15423	0.0623141	0.0732043			101	1.53694	1.51821	1.02225	1.01498	0.582028	0.59165	0.302755	0.31676	0.151316	0.163041	0.0763242	0.0854238	0.0332481	0.0411175			101	1.91601	1.83101	1.51514	1.45121	0.88308	0.926767	0.457233	0.537394	0.237074	0.29376	0.115366	0.150582	0.0493229	0.0726926
	101.2	2.2654	2.14138	1.66297	1.61627	0.918885	1.01487	0.482414	0.588077	0.249394	0.307794	0.128954	0.15451	0.0617915	0.0733396			101.2	1.53756	1.51893	1.02303	1.01587	0.582916	0.59234	0.30332	0.317183	0.151892	0.163274	0.0766206	0.08555	0.0340751	0.0411792			101.2	1.91588	1.83158	1.51614	1.45236	0.88427	0.927885	0.457483	0.538181	0.237331	0.294233	0.114853	0.150836	0.048981	0.0728179
	101.4	2.26644	2.14247	1.6647	1.61793	0.920305	1.0163	0.483677	0.589034	0.249912	0.308332	0.129276	0.15479	0.061447	0.0734749			101.4	1.5382	1.51964	1.02416	1.01675	0.583783	0.59303	0.303688	0.317606	0.152434	0.163507	0.0768707	0.085676	0.0340692	0.0412409			101.4	1.91588	1.83215	1.51727	1.45351	0.885283	0.929	0.457995	0.538968	0.2376	0.294705	0.114578	0.15109	0.0486786	0.0729431
	101.6	2.2677	2.14356	1.66697	1.61958	0.922353	1.01772	0.484854	0.589991	0.250402	0.308871	0.129334	0.15507	0.0618452	0.0736102			101.6	1.53854	1.52035	1.0249	1.01764	0.584007	0.593718	0.303834	0.318029	0.152911	0.16374	0.076561	0.0858019	0.0339083	0.0413024			101.6	1.91603	1.83271	1.51865	1.45465	0.88683	0.930114	0.458607	0.539754	0.237983	0.295177	0.114678	0.151343	0.0487892	0.0730683
	101.8	2.2688	2.14464	1.6686	1.62123	0.924016	1.01914	0.48549	0.590948	0.250833	0.309409	0.129696	0.15535	0.0613772	0.0737454			101.8	1.53913	1.52105	1.02611	1.01852	0.584237	0.594404	0.304333	0.318451	0.153183	0.163972	0.0768688	0.0859276	0.0343146	0.041364			101.8	1.91607	1.83327	1.52009	1.4558	0.888134	0.931226	0.459046	0.540538	0.239011	0.295649	0.114541	0.151596	0.049274	0.0731933
	102	2.26936	2.14572	1.67021	1.62287	0.925734	1.02056	0.486603	0.591903	0.251018	0.309947	0.130304	0.15563	0.0614907	0.0738806			102	1.53967	1.52176	1.02739	1.0194	0.58496	0.59509	0.304782	0.318872	0.153243	0.164204	0.0768195	0.0860532	0.0343167	0.0414254			102	1.91583	1.83383	1.5214	1.45693	0.889323	0.932335	0.459238	0.541322	0.239362	0.29612	0.11447	0.151849	0.0490273	0.0733184
	102.2	2.26991	2.1468	1.67162	1.62452	0.927075	1.02198	0.487416	0.592858	0.250875	0.310484	0.130239	0.15591	0.0612552	0.0740158			102.2	1.54013	1.52246	1.02817	1.02028	0.585428	0.595774	0.305473	0.319293	0.153512	0.164435	0.0766536	0.0861787	0.03462	0.0414868			102.2	1.91657	1.83438	1.52337	1.45807	0.89086	0.933443	0.459981	0.542105	0.240453	0.296591	0.11491	0.152102	0.0496711	0.0734433
	102.4	2.27081	2.14786	1.67354	1.62615	0.928591	1.02339	0.488172	0.593812	0.251074	0.311022	0.130108	0.156189	0.061399	0.0741509			102.4	1.54133	1.52315	1.02943	1.02116	0.586494	0.596457	0.305793	0.319713	0.153885	0.164667	0.0769178	0.086304	0.0353384	0.0415482			102.4	1.91723	1.83493	1.52521	1.4592	0.892314	0.934549	0.461131	0.542887	0.241221	0.297061	0.115223	0.152355	0.0500586	0.0735682
	102.6	2.27119	2.14893	1.67543	1.62779	0.930258	1.02481	0.489116	0.594766	0.251637	0.311559	0.13038	0.156469	0.0611608	0.074286			102.6	1.54178	1.52384	1.03021	1.02203	0.587559	0.597138	0.306364	0.320132	0.153927	0.164898	0.0773325	0.0864292	0.0357316	0.0416094			102.6	1.91783	1.83548	1.52672	1.46033	0.893566	0.935652	0.462043	0.543669	0.241805	0.297531	0.114938	0.152608	0.0499413	0.073693
	102.8	2.27209	2.14999	1.67749	1.62941	0.93147	1.02622	0.48994	0.595718	0.252069	0.312095	0.13094	0.156748	0.061173	0.074421			102.8	1.54239	1.52453	1.03102	1.0229	0.588308	0.597818	0.30697	0.320551	0.154118	0.165129	0.0772793	0.0865542	0.0359517	0.0416706			102.8	1.91823	1.83602	1.52837	1.46145	0.895375	0.936754	0.462904	0.544449	0.242459	0.298001	0.115238	0.15286	0.0504698	0.0738178
	103	2.2728	2.15104	1.67931	1.63104	0.932524	1.02763	0.490559	0.59667	0.252709	0.312632	0.131021	0.157028	0.0608441	0.074556			103	1.54289	1.52522	1.03168	1.02377	0.588955	0.598497	0.307278	0.320969	0.154313	0.165359	0.0774145	0.0866791	0.0357877	0.0417318			103	1.91906	1.83656	1.53	1.46257	0.896637	0.937854	0.464091	0.545228	0.243196	0.298471	0.116286	0.153112	0.0507649	0.0739424
	103.2	2.2735	2.15209	1.68141	1.63266	0.933751	1.02904	0.491153	0.597622	0.253488	0.313168	0.131153	0.157307	0.0609583	0.074691			103.2	1.54386	1.5259	1.03305	1.02463	0.589814	0.599174	0.3083	0.321386	0.154442	0.165589	0.07762	0.0868039	0.0358019	0.0417929			103.2	1.91942	1.8371	1.53146	1.46369	0.897945	0.938951	0.465198	0.546007	0.243545	0.29894	0.116745	0.153364	0.0506093	0.0740671
	103.4	2.27384	2.15313	1.68324	1.63428	0.934733	1.03045	0.491892	0.598572	0.253616	0.313704	0.131237	0.157586	0.0611629	0.074826			103.4	1.54493	1.52658	1.03395	1.02549	0.590417	0.59985	0.308502	0.321803	0.15456	0.165819	0.0774298	0.0869285	0.0358925	0.0418539			103.4	1.9194	1.83763	1.53257	1.4648	0.899307	0.940047	0.466266	0.546785	0.243817	0.299408	0.117062	0.153616	0.0503446	0.0741916
	103.6	2.27512	2.15417	1.68547	1.63589	0.93638	1.03185	0.492842	0.599522	0.25361	0.31424	0.131635	0.157865	0.0615975	0.0749609			103.6	1.54568	1.52726	1.03453	1.02635	0.591577	0.600525	0.308845	0.32222	0.155097	0.166049	0.0775346	0.087053	0.0363168	0.0419148			103.6	1.91944	1.83816	1.5337	1.46591	0.900516	0.94114	0.466583	0.547561	0.244099	0.299876	0.116534	0.153868	0.0502053	0.0743161
	103.8	2.27627	2.15521	1.68775	1.6375	0.9382	1.03325	0.494201	0.600472	0.254348	0.314776	0.132157	0.158144	0.0623047	0.0750957			103.8	1.54629	1.52793	1.03562	1.02721	0.592251	0.601199	0.309477	0.322635	0.15538	0.166278	0.0775052	0.0871774	0.0363944	0.0419757			103.8	1.91978	1.83869	1.53503	1.46701	0.902019	0.942232	0.467735	0.548337	0.244616	0.300344	0.117078	0.15412	0.0504954	0.0744405
	104	2.27696	2.15624	1.68974	1.63911	0.940065	1.03466	0.495064	0.60142	0.255241	0.315311	0.132454	0.158423	0.0624165	0.0752306			104	1.54697	1.5286	1.0364	1.02807	0.59228	0.601871	0.309747	0.323051	0.155102	0.166507	0.0770851	0.0873016	0.0361355	0.0420365			104	1.92074	1.83922	1.53629	1.46812	0.903892	0.943322	0.469051	0.549112	0.245227	0.300812	0.117782	0.154371	0.0509022	0.0745649
	104.2	2.27826	2.15727	1.69233	1.64071	0.941775	1.03606	0.496174	0.602368	0.256099	0.315846	0.133365	0.158702	0.0629487	0.0753654			104.2	1.54768	1.52926	1.03718	1.02892	0.592915	0.602542	0.310092	0.323465	0.155194	0.166736	0.076963	0.0874257	0.0357119	0.0420973			104.2	1.92162	1.83974	1.53759	1.46922	0.905256	0.944409	0.469801	0.549886	0.245483	0.301279	0.118203	0.154623	0.0513731	0.0746891
	104.4	2.2791	2.15829	1.69501	1.64231	0.943536	1.03745	0.49722	0.603315	0.257152	0.316381	0.133584	0.158981	0.0634084	0.0755001			104.4	1.54805	1.52993	1.03785	1.02977	0.593544	0.603212	0.310003	0.323879	0.155416	0.166965	0.0772112	0.0875496	0.0353877	0.042158			104.4	1.92155	1.84026	1.53827	1.47031	0.906186	0.945495	0.470558	0.55066	0.245527	0.301746	0.118511	0.154874	0.051587	0.0748134
	104.6	2.27985	2.1593	1.69726	1.64391	0.945239	1.03885	0.497858	0.604262	0.257875	0.316916	0.134124	0.159259	0.0636368	0.0756348			104.6	1.54858	1.53059	1.03841	1.03062	0.594268	0.60388	0.310362	0.324292	0.155681	0.167193	0.0773305	0.0876734	0.0356908	0.0422186			104.6	1.9216	1.84077	1.53929	1.4714	0.907052	0.946579	0.471089	0.551432	0.245356	0.302212	0.118743	0.155125	0.0516579	0.0749375
	104.8	2.28072	2.16032	1.6994	1.6455	0.947261	1.04024	0.498844	0.605207	0.258649	0.31745	0.134937	0.159538	0.0639215	0.0757695			104.8	1.54887	1.53124	1.03917	1.03146	0.595165	0.604547	0.310798	0.324705	0.156245	0.167421	0.0773153	0.0877971	0.0354885	0.0422792			104.8	1.92246	1.84128	1.54102	1.47249	0.909035	0.94766	0.472406	0.552204	0.246383	0.302678	0.119271	0.155376	0.052413	0.0750616
	105	2.28129	2.16132	1.70131	1.64709	0.948549	1.04164	0.499289	0.606152	0.258604	0.317984	0.134591	0.159816	0.0635594	0.0759042			105	1.54927	1.5319	1.04004	1.03231	0.595888	0.605213	0.311018	0.325117	0.156345	0.167648	0.0777579	0.0879207	0.0354524	0.0423397			105	1.92216	1.84179	1.54193	1.47358	0.910332	0.94874	0.472545	0.552974	0.246377	0.303144	0.118957	0.155627	0.052436	0.0751856
	105.2	2.28156	2.16233	1.70297	1.64867	0.949436	1.04303	0.499306	0.607097	0.258257	0.318518	0.134288	0.160094	0.0630362	0.0760388			105.2	1.54941	1.53255	1.04049	1.03315	0.596288	0.605877	0.311016	0.325528	0.156094	0.167876	0.0778159	0.088044	0.0349406	0.0424001			105.2	1.92238	1.8423	1.54349	1.47466	0.91195	0.949818	0.473815	0.553744	0.247001	0.303609	0.119766	0.155877	0.0525622	0.0753096
	105.4	2.28288	2.16332	1.70543	1.65025	0.951642	1.04442	0.500715	0.60804	0.25894	0.319051	0.134729	0.160373	0.063324	0.0761734			105.4	1.5504	1.5332	1.04163	1.03399	0.596956	0.606541	0.31183	0.325939	0.156669	0.168103	0.0785736	0.0881673	0.0347363	0.0424605			105.4	1.92265	1.8428	1.54485	1.47573	0.913391	0.950894	0.474664	0.554513	0.247623	0.304074	0.120229	0.156128	0.052583	0.0754334
	105.6	2.28415	2.16432	1.70729	1.65183	0.953423	1.0458	0.50143	0.608983	0.259247	0.319585	0.134387	0.160651	0.0638941	0.0763079			105.6	1.55082	1.53384	1.04254	1.03482	0.5973	0.607202	0.31192	0.32635	0.15702	0.16833	0.0787554	0.0882904	0.0347389	0.0425208			105.6	1.92346	1.8433	1.54634	1.47681	0.915059	0.951968	0.475055	0.555281	0.248454	0.304538	0.12087	0.156378	0.0529183	0.0755573
	105.8	2.28478	2.16531	1.70898	1.6534	0.95512	1.04719	0.501898	0.609925	0.259347	0.320118	0.134245	0.160929	0.0643856	0.0764424			105.8	1.55181	1.53448	1.04355	1.03566	0.597803	0.607863	0.312744	0.326759	0.157145	0.168556	0.0792911	0.0884134	0.0347957	0.0425811			105.8	1.92416	1.8438	1.54837	1.47788	0.916613	0.95304	0.475825	0.556048	0.249762	0.305003	0.122003	0.156628	0.0536516	0.075681
	106	2.28533	2.16629	1.71088	1.65497	0.95691	1.04857	0.502785	0.610867	0.259524	0.32065	0.134322	0.161207	0.064804	0.0765769			106	1.55245	1.53512	1.04427	1.03649	0.598544	0.608522	0.313286	0.327168	0.157116	0.168783	0.0796438	0.0885363	0.0352408	0.0426412			106	1.92453	1.84429	1.54962	1.47895	0.917809	0.95411	0.476583	0.556814	0.250208	0.305466	0.122668	0.156878	0.053499	0.0758047
	106.2	2.28588	2.16727	1.7124	1.65653	0.958337	1.04995	0.503382	0.611808	0.259328	0.321183	0.133891	0.161485	0.0648067	0.0767113			106.2	1.55337	1.53576	1.04509	1.03732	0.599689	0.609181	0.314313	0.327577	0.157749	0.169009	0.0799679	0.088659	0.0360768	0.0427014			106.2	1.92539	1.84478	1.55094	1.48001	0.919146	0.955178	0.477435	0.55758	0.250948	0.30593	0.122789	0.157128	0.0540313	0.0759283
	106.4	2.28666	2.16825	1.71417	1.65809	0.960168	1.05133	0.504678	0.612748	0.25956	0.321715	0.133897	0.161762	0.0648743	0.0768457			106.4	1.554	1.53639	1.04533	1.03814	0.600504	0.609837	0.314587	0.327985	0.157781	0.169234	0.0801627	0.0887816	0.0363227	0.0427614			106.4	1.92545	1.84527	1.55218	1.48107	0.919911	0.956244	0.478358	0.558344	0.251686	0.306393	0.122627	0.157377	0.0536603	0.0760519
	106.6	2.28709	2.16922	1.71621	1.65965	0.961892	1.05271	0.505985	0.613687	0.260064	0.322247	0.13438	0.16204	0.0649765	0.0769801			106.6	1.55452	1.53702	1.04577	1.03897	0.601131	0.610493	0.314897	0.328392	0.157832	0.16946	0.0800101	0.088904	0.0360837	0.0428214			106.6	1.92578	1.84576	1.55327	1.48213	0.920946	0.957308	0.47903	0.559108	0.252144	0.306856	0.122541	0.157627	0.0537828	0.0761753
	106.8	2.288	2.17019	1.71797	1.66121	0.963284	1.05409	0.507006	0.614626	0.260554	0.322779	0.134403	0.162318	0.0653017	0.0771144			106.8	1.55499	1.53764	1.04634	1.03979	0.601422	0.611147	0.315124	0.328799	0.157738	0.169685	0.0794495	0.0890263	0.0359076	0.0428814			106.8	1.92553	1.84624	1.55378	1.48318	0.921769	0.95837	0.47922	0.559871	0.252024	0.307318	0.122311	0.157876	0.0530042	0.0762988
	107	2.28873	2.17115	1.71951	1.66276	0.96454	1.05546	0.507675	0.615564	0.260933	0.323311	0.134318	0.162595	0.0653364	0.0772487			107	1.55557	1.53827	1.04705	1.04061	0.601902	0.6118	0.315591	0.329205	0.157807	0.16991	0.0796824	0.0891485	0.03617	0.0429412			107	1.92485	1.84672	1.55419	1.48424	0.921983	0.95943	0.479428	0.560633	0.251617	0.30778	0.121949	0.158125	0.0521347	0.0764221
	107.2	2.28926	2.17211	1.72168	1.6643	0.965832	1.05684	0.508673	0.616502	0.261416	0.323842	0.134274	0.162872	0.0655894	0.077383			107.2	1.55593	1.53889	1.04805	1.04142	0.602611	0.612452	0.315845	0.32961	0.157728	0.170134	0.0794513	0.0892705	0.0362189	0.043001			107.2	1.92447	1.8472	1.55448	1.48528	0.922184	0.960489	0.479603	0.561394	0.25127	0.308241	0.1209	0.158374	0.0516966	0.0765454
	107.4	2.29007	2.17306	1.7235	1.66585	0.967314	1.05821	0.509804	0.617438	0.261677	0.324373	0.134146	0.16315	0.0656655	0.0775172			107.4	1.5566	1.53951	1.04875	1.04224	0.603368	0.613103	0.316242	0.330015	0.158048	0.170359	0.079443	0.0893924	0.0365593	0.0430608			107.4	1.92426	1.84767	1.55563	1.48633	0.922899	0.961545	0.480208	0.562154	0.251306	0.308703	0.120994	0.158623	0.0514881	0.0766686
	107.6	2.29091	2.17401	1.72515	1.66739	0.968507	1.05958	0.510614	0.618374	0.262155	0.324904	0.134652	0.163427	0.0657951	0.0776514			107.6	1.55712	1.54012	1.04989	1.04305	0.604168	0.613752	0.316849	0.33042	0.158351	0.170583	0.0794341	0.0895142	0.0366783	0.0431205			107.6	1.92444	1.84814	1.55664	1.48737	0.923798	0.962599	0.480272	0.562913	0.25118	0.309164	0.120644	0.158872	0.0512852	0.0767918
	107.8	2.29156	2.17496	1.7272	1.66892	0.970051	1.06094	0.511662	0.619309	0.263169	0.325434	0.13494	0.163704	0.0663925	0.0777855			107.8	1.558	1.54073	1.05098	1.04386	0.604492	0.6144	0.317049	0.330823	0.158378	0.170807	0.0790925	0.0896358	0.0362398	0.0431801			107.8	1.92503	1.84861	1.55725	1.48841	0.925226	0.963652	0.481074	0.563672	0.251295	0.309624	0.120929	0.15912	0.051206	0.0769149
	108	2.29224	2.1759	1.72921	1.67046	0.971219	1.06231	0.512665	0.620244	0.263615	0.325965	0.135675	0.163981	0.0663819	0.0779196			108	1.55859	1.54134	1.05173	1.04467	0.605292	0.615047	0.317223	0.331227	0.158299	0.17103	0.0788894	0.0897573	0.0360709	0.0432396			108	1.92552	1.84908	1.55831	1.48944	0.926794	0.964703	0.481795	0.564429	0.251469	0.310084	0.120901	0.159369	0.0514653	0.0770379
	108.2	2.29257	2.17684	1.73122	1.67198	0.972144	1.06367	0.513436	0.621178	0.264076	0.326495	0.136012	0.164258	0.066139	0.0780537			108.2	1.55886	1.54195	1.05187	1.04547	0.60604	0.615692	0.317192	0.331629	0.15808	0.171254	0.0789104	0.0898787	0.036226	0.0432992			108.2	1.92551	1.84954	1.55959	1.49047	0.92755	0.965751	0.482419	0.565186	0.251563	0.310544	0.12033	0.159617	0.0515668	0.0771608
	108.4	2.29295	2.17777	1.73277	1.67351	0.973498	1.06504	0.513694	0.622111	0.264544	0.327025	0.136049	0.164535	0.0656416	0.0781877			108.4	1.55946	1.54255	1.0528	1.04628	0.606404	0.616336	0.316989	0.332031	0.158272	0.171476	0.079179	0.0899999	0.0361404	0.0433586			108.4	1.92519	1.85	1.56061	1.4915	0.928701	0.966798	0.483155	0.565942	0.251569	0.311003	0.120199	0.159865	0.0514088	0.0772837
	108.6	2.29268	2.1787	1.7341	1.67503	0.974141	1.0664	0.513705	0.623044	0.264371	0.327554	0.136073	0.164812	0.0649597	0.0783217			108.6	1.55973	1.54315	1.05407	1.04708	0.607115	0.616979	0.317617	0.332433	0.158737	0.171699	0.0797888	0.090121	0.0363151	0.0434179			108.6	1.92553	1.85046	1.56199	1.49252	0.930203	0.967843	0.483554	0.566697	0.251772	0.311462	0.120098	0.160113	0.0511485	0.0774066
	108.8	2.29324	2.17962	1.7359	1.67655	0.975096	1.06776	0.513814	0.623976	0.264474	0.328083	0.136248	0.165088	0.0642487	0.0784557			108.8	1.56069	1.54375	1.05542	1.04788	0.608261	0.617621	0.318326	0.332833	0.159598	0.171922	0.0804585	0.090242	0.0365449	0.0434773			108.8	1.9263	1.85091	1.56394	1.49354	0.932309	0.968886	0.484246	0.567451	0.252666	0.311921	0.120687	0.160361	0.051743	0.0775293
	109	2.29347	2.18055	1.73779	1.67806	0.976066	1.06911	0.51432	0.624907	0.264487	0.328612	0.136123	0.165365	0.0637965	0.0785896			109	1.56152	1.54434	1.05643	1.04867	0.608625	0.618262	0.318719	0.333234	0.159889	0.172144	0.0809852	0.0903628	0.0365119	0.0435365			109	1.92667	1.85137	1.56534	1.49456	0.933521	0.969927	0.485183	0.568205	0.252636	0.312379	0.120773	0.160608	0.0518116	0.077652
	109.2	2.29495	2.18146	1.73999	1.67957	0.977373	1.07047	0.51515	0.625837	0.264904	0.329141	0.136636	0.165641	0.0638225	0.0787235			109.2	1.56181	1.54493	1.0572	1.04946	0.608984	0.618901	0.318986	0.333633	0.160068	0.172366	0.0811251	0.0904835	0.0363213	0.0435957			109.2	1.92753	1.85182	1.56719	1.49558	0.935136	0.970967	0.486432	0.568957	0.253812	0.312837	0.121637	0.160856	0.0523159	0.0777746
	109.4	2.2963	2.18237	1.74194	1.68108	0.979257	1.07182	0.51663	0.626767	0.265785	0.32967	0.137123	0.165918	0.0641797	0.0788574			109.4	1.56287	1.54552	1.05839	1.05026	0.609735	0.619539	0.319727	0.334032	0.160839	0.172587	0.0820608	0.0906041	0.0367047	0.0436548			109.4	1.92837	1.85226	1.56919	1.49659	0.937074	0.972004	0.487091	0.569709	0.255072	0.313295	0.122212	0.161103	0.052958	0.0778972
	109.6	2.2974	2.18328	1.74386	1.68259	0.981084	1.07318	0.517449	0.627696	0.266541	0.330198	0.137251	0.166194	0.0643561	0.0789912			109.6	1.56302	1.54611	1.05916	1.05105	0.609795	0.620176	0.319748	0.334431	0.160694	0.172809	0.0818157	0.0907245	0.0366038	0.0437139			109.6	1.92915	1.85271	1.57122	1.4976	0.938596	0.973039	0.4881	0.570459	0.256065	0.313752	0.122961	0.16135	0.0539274	0.0780197
	109.8	2.29798	2.18419	1.74586	1.68409	0.982973	1.07453	0.518059	0.628624	0.266961	0.330726	0.137711	0.16647	0.0647803	0.079125			109.8	1.56379	1.54669	1.06029	1.05183	0.61056	0.620811	0.320621	0.334829	0.160857	0.17303	0.0817881	0.0908448	0.0367701	0.0437729			109.8	1.92987	1.85315	1.57335	1.4986	0.940794	0.974073	0.489481	0.571209	0.257152	0.314209	0.124085	0.161597	0.0549632	0.0781421
	110	2.29922	2.18509	1.74795	1.68558	0.984817	1.07587	0.519205	0.629552	0.268049	0.331254	0.138422	0.166746	0.0644747	0.0792587			110	1.56411	1.54727	1.06102	1.05262	0.611242	0.621446	0.321055	0.335226	0.161228	0.173251	0.0817694	0.0909649	0.03722	0.0438318			110	1.93029	1.85359	1.57462	1.4996	0.942277	0.975105	0.490315	0.571958	0.257567	0.314666	0.124154	0.161844	0.0551671	0.0782645
	110.2	2.29947	2.18598	1.75001	1.68708	0.986425	1.07722	0.520366	0.630479	0.268552	0.331782	0.138476	0.167022	0.0649484	0.0793925			110.2	1.56468	1.54785	1.06192	1.0534	0.612118	0.622079	0.321548	0.335623	0.161544	0.173471	0.081478	0.0910849	0.0377058	0.0438907			110.2	1.93092	1.85402	1.57629	1.5006	0.943811	0.976134	0.490987	0.572707	0.258716	0.315122	0.12432	0.162091	0.05571	0.0783868
	110.4	2.30029	2.18687	1.75203	1.68857	0.98877	1.07857	0.521935	0.631405	0.269041	0.332309	0.138879	0.167298	0.0650081	0.0795261			110.4	1.56499	1.54842	1.06269	1.05418	0.612611	0.622711	0.322024	0.336019	0.161629	0.173691	0.0812266	0.0912049	0.0379041	0.0439495			110.4	1.93105	1.85446	1.57778	1.5016	0.944629	0.977162	0.491932	0.573454	0.259493	0.315578	0.124895	0.162337	0.0557224	0.078509
	110.6	2.30127	2.18776	1.75427	1.69005	0.990637	1.07991	0.523052	0.632331	0.270195	0.332836	0.139205	0.167574	0.0651406	0.0796598			110.6	1.56542	1.549	1.06418	1.05496	0.613371	0.623341	0.32264	0.336414	0.161855	0.173911	0.080959	0.0913246	0.0379246	0.0440083			110.6	1.93152	1.85489	1.57903	1.50259	0.946019	0.978188	0.492688	0.5742	0.260097	0.316033	0.125002	0.162584	0.0557494	0.0786312
	110.8	2.30232	2.18864	1.75622	1.69153	0.992729	1.08125	0.524432	0.633256	0.27135	0.333363	0.139808	0.16785	0.0656714	0.0797934			110.8	1.56564	1.54956	1.06495	1.05573	0.613567	0.623971	0.322594	0.336809	0.161504	0.174131	0.0804995	0.0914442	0.0377337	0.044067			110.8	1.93154	1.85532	1.57974	1.50358	0.946582	0.979213	0.493223	0.574946	0.259948	0.316488	0.124773	0.16283	0.0550699	0.0787533
	111	2.30312	2.18952	1.75854	1.69301	0.99482	1.08259	0.525347	0.63418	0.271976	0.333889	0.13994	0.168125	0.0659058	0.079927			111	1.56621	1.55013	1.06592	1.05651	0.614369	0.624599	0.323199	0.337204	0.161706	0.17435	0.0805329	0.0915637	0.0376474	0.0441256			111	1.93184	1.85574	1.58052	1.50456	0.947314	0.980235	0.494075	0.575691	0.260109	0.316943	0.124876	0.163076	0.0553225	0.0788753
	111.2	2.30361	2.1904	1.76023	1.69449	0.996284	1.08393	0.526405	0.635104	0.272646	0.334416	0.140392	0.168401	0.0660843	0.0800605			111.2	1.56654	1.5507	1.06667	1.05728	0.615168	0.625226	0.323377	0.337598	0.161907	0.17457	0.0801371	0.0916831	0.0374932	0.0441841			111.2	1.93223	1.85617	1.58165	1.50554	0.948195	0.981255	0.494921	0.576435	0.26033	0.317397	0.12536	0.163322	0.0558241	0.0789973
	111.4	2.30446	2.19127	1.7618	1.69596	0.997924	1.08527	0.527407	0.636027	0.273371	0.334942	0.140737	0.168676	0.0665389	0.080194			111.4	1.56751	1.55126	1.06762	1.05805	0.61639	0.625852	0.324531	0.337991	0.162473	0.174789	0.0804927	0.0918023	0.0375408	0.0442427			111.4	1.93238	1.85659	1.58265	1.50652	0.94919	0.982274	0.495898	0.577178	0.260748	0.317851	0.12606	0.163568	0.0559532	0.0791192
	111.6	2.30508	2.19214	1.76335	1.69743	0.999383	1.0866	0.527798	0.636949	0.273315	0.335468	0.141182	0.168951	0.0666534	0.0803275			111.6	1.56821	1.55182	1.06855	1.05881	0.617428	0.626477	0.324756	0.338384	0.162481	0.175007	0.0802516	0.0919214	0.0373738	0.0443011			111.6	1.93333	1.85701	1.58323	1.5075	0.950616	0.983291	0.496755	0.57792	0.261035	0.318305	0.126151	0.163813	0.0559205	0.079241
	111.8	2.30597	2.193	1.7653	1.6989	1.00136	1.08793	0.52942	0.63787	0.273794	0.335993	0.141635	0.169227	0.0670233	0.0804609			111.8	1.56922	1.55237	1.0689	1.05958	0.618045	0.6271	0.324978	0.338776	0.162656	0.175226	0.0803841	0.0920404	0.0372044	0.0443595			111.8	1.9339	1.85742	1.58441	1.50847	0.952578	0.984306	0.498174	0.578662	0.261957	0.318758	0.127033	0.164059	0.0562262	0.0793628
	112	2.30639	2.19386	1.76671	1.70036	1.0025	1.08927	0.53036	0.638791	0.274041	0.336518	0.142098	0.169502	0.0670891	0.0805943			112	1.56985	1.55292	1.06968	1.06034	0.619183	0.627722	0.325455	0.339167	0.162735	0.175444	0.0807859	0.0921592	0.0376203	0.0444178			112	1.93368	1.85784	1.58567	1.50944	0.954266	0.985319	0.499538	0.579402	0.262473	0.319211	0.127362	0.164304	0.0563651	0.0794845
	112.2	2.30686	2.19472	1.76875	1.70182	1.0041	1.0906	0.531088	0.639711	0.274494	0.337044	0.142271	0.169777	0.0674477	0.0807276			112.2	1.57043	1.55348	1.0703	1.0611	0.619959	0.628343	0.325698	0.339558	0.162813	0.175662	0.0812536	0.0922779	0.0377331	0.0444761			112.2	1.93409	1.85825	1.58666	1.51041	0.955465	0.98633	0.500735	0.580142	0.262847	0.319663	0.12742	0.164549	0.0559399	0.0796062
	112.4	2.30755	2.19557	1.77018	1.70327	1.00544	1.09192	0.531571	0.640631	0.274456	0.337568	0.142323	0.170052	0.0675581	0.080861			112.4	1.57139	1.55402	1.07114	1.06186	0.620468	0.628963	0.326043	0.339949	0.163127	0.175879	0.0816474	0.0923965	0.037693	0.0445343			112.4	1.93433	1.85866	1.58771	1.51138	0.95715	0.987339	0.501764	0.580881	0.263546	0.320115	0.128029	0.164794	0.0559264	0.0797277
	112.6	2.30774	2.19642	1.77216	1.70472	1.00624	1.09325	0.531997	0.64155	0.274614	0.338093	0.142414	0.170327	0.0673147	0.0809942			112.6	1.57197	1.55457	1.07173	1.06261	0.621329	0.629582	0.326704	0.340338	0.16365	0.176096	0.082322	0.0925149	0.037702	0.0445924			112.6	1.93446	1.85906	1.58895	1.51234	0.958627	0.988347	0.50264	0.581619	0.264424	0.320567	0.128845	0.165039	0.0558167	0.0798492
	112.8	2.30864	2.19727	1.7744	1.70617	1.00801	1.09458	0.532945	0.642468	0.275453	0.338617	0.143017	0.170602	0.0674391	0.0811275			112.8	1.57332	1.55511	1.07226	1.06337	0.622269	0.630199	0.327375	0.340728	0.164433	0.176314	0.0828206	0.0926333	0.0380667	0.0446505			112.8	1.93456	1.85947	1.59003	1.51329	0.959685	0.989353	0.503352	0.582356	0.26472	0.321019	0.129184	0.165284	0.0556312	0.0799707
	113	2.30935	2.19811	1.77629	1.70761	1.00971	1.0959	0.534272	0.643385	0.275825	0.339141	0.143117	0.170876	0.0681244	0.0812607			113	1.57368	1.55565	1.07277	1.06412	0.62265	0.630816	0.327295	0.341116	0.16455	0.17653	0.0830306	0.0927514	0.0375044	0.0447085			113	1.9346	1.85987	1.59067	1.51425	0.96045	0.990357	0.504347	0.583093	0.264763	0.32147	0.129221	0.165529	0.0555594	0.0800921
	113.2	2.31033	2.19894	1.7782	1.70906	1.01096	1.09722	0.535173	0.644302	0.276118	0.339665	0.143421	0.171151	0.0681058	0.0813939			113.2	1.574	1.55619	1.07338	1.06487	0.623132	0.631431	0.327518	0.341505	0.16432	0.176747	0.083257	0.0928695	0.0374941	0.0447664			113.2	1.93444	1.86027	1.59199	1.5152	0.961478	0.991359	0.504679	0.583828	0.265394	0.321921	0.129723	0.165773	0.055795	0.0802134
	113.4	2.31053	2.19978	1.78019	1.71049	1.01234	1.09854	0.536241	0.645218	0.27673	0.340189	0.143348	0.171425	0.0682957	0.081527			113.4	1.57456	1.55673	1.07412	1.06562	0.623712	0.632044	0.328122	0.341892	0.164799	0.176963	0.0836823	0.0929874	0.037286	0.0448243			113.4	1.93406	1.86066	1.59304	1.51615	0.962468	0.992359	0.504925	0.584563	0.265213	0.322371	0.12941	0.166017	0.0559281	0.0803346
	113.6	2.31071	2.20061	1.78181	1.71193	1.01397	1.09986	0.536275	0.646134	0.276882	0.340712	0.1431	0.1717	0.0682496	0.0816601			113.6	1.57456	1.55726	1.07502	1.06636	0.624009	0.632657	0.328623	0.342279	0.164641	0.177179	0.0836681	0.0931052	0.0374451	0.0448822			113.6	1.93413	1.86106	1.59439	1.5171	0.963595	0.993357	0.505458	0.585297	0.265416	0.322821	0.129699	0.166261	0.0565625	0.0804558
	113.8	2.31103	2.20143	1.78344	1.71336	1.01521	1.10117	0.536725	0.647048	0.27756	0.341235	0.143124	0.171974	0.0680715	0.0817932			113.8	1.57543	1.55779	1.07601	1.0671	0.624868	0.633269	0.329441	0.342666	0.165179	0.177395	0.0841221	0.0932228	0.0377279	0.0449399			113.8	1.93412	1.86145	1.59526	1.51804	0.964373	0.994354	0.505805	0.58603	0.265478	0.323271	0.129332	0.166505	0.0564551	0.080577
	114	2.31213	2.20226	1.78545	1.71479	1.01694	1.10249	0.538207	0.647962	0.278817	0.341758	0.143443	0.172248	0.0682255	0.0819262			114	1.57596	1.55832	1.07685	1.06785	0.625087	0.633879	0.330099	0.343051	0.165359	0.17761	0.0842616	0.0933404	0.0379632	0.0449977			114	1.9343	1.86184	1.59656	1.51898	0.965338	0.995349	0.506218	0.586762	0.265728	0.32372	0.129322	0.166749	0.0563021	0.080698
	114.2	2.31203	2.20307	1.78697	1.71621	1.01841	1.1038	0.53906	0.648876	0.279044	0.342281	0.143417	0.172523	0.068547	0.0820592			114.2	1.57674	1.55884	1.07824	1.06858	0.625704	0.634488	0.331042	0.343437	0.165821	0.177825	0.0849097	0.0934578	0.0384155	0.0450553			114.2	1.93462	1.86223	1.59792	1.51991	0.966442	0.996342	0.506664	0.587493	0.266399	0.324169	0.129848	0.166993	0.0563109	0.080819
	114.4	2.31251	2.20389	1.78872	1.71763	1.02039	1.10511	0.539896	0.649788	0.279576	0.342803	0.143524	0.172797	0.0686234	0.0821922			114.4	1.57716	1.55936	1.07985	1.06932	0.626533	0.635096	0.332037	0.343821	0.166211	0.17804	0.0851366	0.093575	0.0384856	0.0451129			114.4	1.93472	1.86261	1.59886	1.52085	0.967066	0.997333	0.50726	0.588224	0.266668	0.324618	0.129852	0.167236	0.0566305	0.0809399
	114.6	2.31305	2.2047	1.79049	1.71905	1.02217	1.10642	0.540674	0.6507	0.280752	0.343325	0.143725	0.173071	0.0688081	0.0823251			114.6	1.57811	1.55988	1.08091	1.07005	0.627458	0.635703	0.332846	0.344206	0.166712	0.178255	0.0855981	0.0936922	0.0384533	0.0451705			114.6	1.93526	1.863	1.59985	1.52178	0.968057	0.998322	0.507752	0.588954	0.266877	0.325066	0.1293	0.16748	0.0567228	0.0810608
	114.8	2.31352	2.20551	1.79214	1.72046	1.0237	1.10773	0.541707	0.651612	0.281429	0.343847	0.144248	0.173344	0.0692961	0.082458			114.8	1.57904	1.5604	1.08201	1.07079	0.6282	0.636308	0.333214	0.344589	0.167008	0.178469	0.0858522	0.0938092	0.0386525	0.0452279			114.8	1.9355	1.86338	1.60063	1.52271	0.968584	0.99931	0.508454	0.589683	0.266684	0.325514	0.129292	0.167723	0.056824	0.0811816
	115	2.31405	2.20631	1.79382	1.72188	1.02529	1.10903	0.542317	0.652523	0.281912	0.344369	0.144247	0.173618	0.0695175	0.0825909			115	1.57975	1.56092	1.08279	1.07152	0.629365	0.636913	0.33373	0.344972	0.167112	0.178684	0.0857825	0.093926	0.0388089	0.0452853			115	1.93624	1.86376	1.60176	1.52363	0.969489	1.0003	0.509324	0.590411	0.267267	0.325961	0.129439	0.167966	0.0574911	0.0813023
	115.2	2.31423	2.20711	1.79495	1.72328	1.02635	1.11034	0.543086	0.653433	0.282379	0.34489	0.144689	0.173892	0.0697098	0.0827237			115.2	1.58042	1.56143	1.08336	1.07225	0.630072	0.637516	0.334182	0.345355	0.167306	0.178897	0.0857666	0.0940428	0.0389476	0.0453427			115.2	1.93667	1.86413	1.60303	1.52455	0.970683	1.00128	0.510294	0.591138	0.267363	0.326408	0.129553	0.168209	0.057883	0.081423
	115.4	2.31526	2.20791	1.79666	1.72469	1.02795	1.11164	0.544229	0.654342	0.282868	0.345411	0.145321	0.174166	0.0705398	0.0828565			115.4	1.58112	1.56194	1.08448	1.07297	0.63105	0.638118	0.334744	0.345737	0.16787	0.179111	0.0856434	0.0941594	0.0391097	0.0454			115.4	1.93739	1.86451	1.60442	1.52547	0.971825	1.00226	0.511441	0.591864	0.268152	0.326855	0.130124	0.168451	0.0581895	0.0815436
	115.6	2.31619	2.2087	1.79827	1.72609	1.02925	1.11294	0.544884	0.655251	0.283114	0.345932	0.145816	0.174439	0.0709031	0.0829892			115.6	1.58178	1.56245	1.08505	1.0737	0.631416	0.638719	0.334794	0.346118	0.168174	0.179324	0.0856008	0.0942759	0.0391721	0.0454572			115.6	1.93784	1.86488	1.60579	1.52639	0.973692	1.00324	0.512353	0.59259	0.268674	0.327302	0.130486	0.168694	0.058576	0.0816641
	115.8	2.31718	2.20949	1.80004	1.72749	1.03084	1.11424	0.546214	0.656158	0.283932	0.346453	0.146394	0.174712	0.0713493	0.083122			115.8	1.58243	1.56295	1.08549	1.07442	0.631982	0.639319	0.335055	0.346499	0.168354	0.179538	0.0857199	0.0943923	0.0395752	0.0455144			115.8	1.93822	1.86525	1.60694	1.5273	0.975493	1.00422	0.513737	0.593315	0.269652	0.327748	0.131177	0.168936	0.0592295	0.0817846
	116	2.3177	2.21028	1.80167	1.72888	1.03197	1.11554	0.546595	0.657066	0.284399	0.346973	0.146863	0.174986	0.0713994	0.0832546			116	1.58284	1.56346	1.08623	1.07514	0.632802	0.639918	0.335063	0.346879	0.168537	0.17975	0.085961	0.0945085	0.0399653	0.0455715			116	1.9387	1.86561	1.60814	1.52821	0.976883	1.0052	0.515107	0.594039	0.270455	0.328194	0.131384	0.169179	0.0593617	0.081905
	116.2	2.31866	2.21106	1.80368	1.73027	1.03376	1.11684	0.547523	0.657972	0.284113	0.347493	0.146926	0.175259	0.071461	0.0833873			116.2	1.58294	1.56396	1.08655	1.07585	0.633192	0.640515	0.335138	0.347259	0.168712	0.179963	0.0858348	0.0946246	0.0399297	0.0456285			116.2	1.93953	1.86598	1.60937	1.52912	0.978259	1.00617	0.516526	0.594762	0.271378	0.328639	0.132191	0.169421	0.0599192	0.0820254
	116.4	2.31934	2.21184	1.805	1.73166	1.03505	1.11813	0.54793	0.658878	0.284247	0.348013	0.14714	0.175532	0.0715028	0.0835199			116.4	1.58338	1.56446	1.08713	1.07657	0.633531	0.641111	0.335259	0.347638	0.168791	0.180175	0.0856442	0.0947406	0.0398801	0.0456855			116.4	1.93961	1.86634	1.61054	1.53002	0.979982	1.00715	0.517687	0.595484	0.272334	0.329084	0.133039	0.169663	0.059925	0.0821457
	116.6	2.31928	2.21261	1.80671	1.73304	1.03596	1.11942	0.548368	0.659784	0.284196	0.348533	0.147371	0.175805	0.0712381	0.0836525			116.6	1.58413	1.56495	1.08805	1.07728	0.634305	0.641707	0.335935	0.348017	0.169271	0.180387	0.0861079	0.0948564	0.0404864	0.0457425			116.6	1.93968	1.8667	1.61161	1.53092	0.981528	1.00812	0.518817	0.596206	0.272835	0.329529	0.133464	0.169905	0.06012	0.0822659
	116.8	2.31988	2.21338	1.80878	1.73443	1.03786	1.12072	0.549543	0.660688	0.284831	0.349052	0.147958	0.176078	0.0715584	0.083785			116.8	1.58472	1.56545	1.08877	1.078	0.635069	0.642301	0.336344	0.348395	0.169661	0.180599	0.0862205	0.0949721	0.0409528	0.0457993			116.8	1.93957	1.86706	1.61236	1.53182	0.982294	1.00909	0.519133	0.596926	0.272646	0.329973	0.133325	0.170146	0.0599652	0.082386
	117	2.32028	2.21415	1.8103	1.7358	1.03889	1.122	0.549769	0.661592	0.284762	0.349572	0.147899	0.176351	0.071554	0.0839175			117	1.58533	1.56594	1.08984	1.0787	0.635915	0.642893	0.336788	0.348772	0.170183	0.180811	0.0869277	0.0950877	0.0413328	0.0458561			117	1.93911	1.86742	1.61289	1.53272	0.983191	1.01006	0.519246	0.597646	0.27247	0.330417	0.133369	0.170388	0.0594954	0.0825061
	117.2	2.32053	2.21492	1.81197	1.73718	1.0397	1.12329	0.550144	0.662496	0.284626	0.350091	0.148026	0.176624	0.0713201	0.0840499			117.2	1.58554	1.56643	1.09045	1.07941	0.636155	0.643485	0.337226	0.349149	0.170372	0.181022	0.0869262	0.0952032	0.041697	0.0459129			117.2	1.93843	1.86777	1.61346	1.53361	0.983914	1.01102	0.519692	0.598365	0.27259	0.330861	0.133389	0.170629	0.0593856	0.0826261
	117.4	2.32104	2.21568	1.81401	1.73855	1.04105	1.12458	0.550812	0.663398	0.284988	0.350609	0.147801	0.176896	0.0716841	0.0841824			117.4	1.58631	1.56691	1.09166	1.08012	0.636673	0.644076	0.337876	0.349526	0.171079	0.181233	0.0872009	0.0953185	0.0418091	0.0459696			117.4	1.93848	1.86813	1.6144	1.5345	0.985229	1.01199	0.520397	0.599083	0.27319	0.331304	0.133295	0.170871	0.0597996	0.0827461
	117.6	2.32155	2.21644	1.81577	1.73992	1.04266	1.12586	0.551476	0.6643	0.285404	0.351128	0.148093	0.177169	0.0718231	0.0843148			117.6	1.58657	1.5674	1.09276	1.08082	0.637224	0.644665	0.338144	0.349901	0.171321	0.181444	0.0874692	0.0954337	0.0420108	0.0460262			117.6	1.93877	1.86848	1.61531	1.53539	0.986488	1.01295	0.520655	0.599801	0.273394	0.331747	0.133551	0.171112	0.0596753	0.082866
	117.8	2.32191	2.21719	1.81725	1.74128	1.04376	1.12715	0.552129	0.665202	0.285951	0.351646	0.14806	0.177442	0.0713615	0.0844471			117.8	1.58706	1.56788	1.0937	1.08152	0.637586	0.645253	0.338851	0.350277	0.171492	0.181654	0.0874964	0.0955488	0.0418015	0.0460828			117.8	1.93855	1.86883	1.61596	1.53627	0.987561	1.01391	0.521209	0.600517	0.273713	0.33219	0.133343	0.171353	0.0589851	0.0829858
	118	2.32215	2.21794	1.81907	1.74265	1.04479	1.12843	0.553166	0.666102	0.286253	0.352164	0.148431	0.177714	0.0714088	0.0845795			118	1.58698	1.56836	1.09447	1.08222	0.637505	0.645841	0.338813	0.350651	0.171447	0.181864	0.0873162	0.0956638	0.0416324	0.0461393			118	1.93887	1.86917	1.6172	1.53716	0.989264	1.01487	0.521757	0.601233	0.273982	0.332632	0.134126	0.171593	0.0589999	0.0831056
	118.2	2.32192	2.21869	1.82057	1.744	1.04608	1.12971	0.553662	0.667002	0.286387	0.352682	0.148373	0.177986	0.0711044	0.0847117			118.2	1.58708	1.56884	1.09534	1.08292	0.638071	0.646427	0.33914	0.351026	0.171802	0.182074	0.087829	0.0957786	0.0415634	0.0461958			118.2	1.93881	1.86952	1.61795	1.53803	0.990156	1.01583	0.52239	0.601948	0.274076	0.333074	0.134071	0.171834	0.0588938	0.0832253
	118.4	2.3221	2.21943	1.82259	1.74536	1.04781	1.13099	0.554544	0.667901	0.286909	0.353199	0.148587	0.178258	0.0711315	0.084844			118.4	1.58756	1.56931	1.09653	1.08361	0.638752	0.647012	0.339508	0.351399	0.171722	0.182284	0.0876893	0.0958933	0.0417497	0.0462522			118.4	1.93916	1.86986	1.61882	1.53891	0.991186	1.01678	0.52268	0.602662	0.274539	0.333515	0.134001	0.172074	0.0592127	0.0833449
	118.6	2.32226	2.22018	1.824	1.74671	1.04897	1.13226	0.555246	0.6688	0.287224	0.353716	0.148679	0.178531	0.0706861	0.0849762			118.6	1.588	1.56978	1.09711	1.08431	0.639331	0.647595	0.339921	0.351772	0.171998	0.182494	0.0878068	0.0960079	0.0416618	0.0463085			118.6	1.93985	1.8702	1.61972	1.53978	0.99286	1.01774	0.523826	0.603376	0.274839	0.333956	0.134234	0.172315	0.0593819	0.0834645
	118.8	2.32271	2.22091	1.82581	1.74806	1.05048	1.13354	0.556716	0.669698	0.287824	0.354233	0.14907	0.178803	0.0710089	0.0851084			118.8	1.58823	1.57026	1.09783	1.085	0.639551	0.648178	0.339875	0.352145	0.172186	0.182703	0.0872476	0.0961223	0.0416787	0.0463648			118.8	1.94026	1.87054	1.62082	1.54065	0.993961	1.01869	0.524558	0.604088	0.274848	0.334397	0.134306	0.172555	0.0592587	0.083584
	119	2.32368	2.22165	1.82763	1.74941	1.05213	1.13481	0.557863	0.670595	0.288501	0.35475	0.149242	0.179075	0.0711641	0.0852405			119	1.58867	1.57072	1.09797	1.08569	0.640059	0.64876	0.339512	0.352517	0.171572	0.182912	0.0866132	0.0962366	0.0411516	0.046421			119	1.9412	1.87087	1.62234	1.54152	0.99553	1.01964	0.525215	0.6048	0.275366	0.334838	0.134738	0.172795	0.0594324	0.0837034
	119.2	2.32421	2.22238	1.82927	1.75075	1.05384	1.13608	0.558968	0.671492	0.288849	0.355267	0.149818	0.179346	0.0715682	0.0853726			119.2	1.58907	1.57119	1.09947	1.08638	0.641286	0.64934	0.340253	0.352888	0.172064	0.18312	0.0866783	0.0963508	0.0410228	0.0464772			119.2	1.94151	1.87121	1.62317	1.54239	0.997219	1.02059	0.525886	0.605511	0.275617	0.335278	0.134923	0.173035	0.0592126	0.0838228
	119.4	2.32532	2.22311	1.83127	1.75209	1.05576	1.13735	0.560668	0.672388	0.289701	0.355783	0.150634	0.179618	0.0721002	0.0855047			119.4	1.58923	1.57165	1.09998	1.08706	0.641805	0.649919	0.340493	0.353259	0.172383	0.183329	0.0864725	0.0964649	0.0407086	0.0465333			119.4	1.94153	1.87154	1.62474	1.54325	0.998393	1.02153	0.526446	0.606221	0.276307	0.335718	0.135392	0.173275	0.0592585	0.0839421
	119.6	2.32531	2.22383	1.83238	1.75343	1.05654	1.13862	0.561038	0.673283	0.28975	0.356299	0.150567	0.17989	0.0717366	0.0856368			119.6	1.58962	1.57212	1.10014	1.08774	0.642095	0.650497	0.340746	0.35363	0.172095	0.183537	0.0863088	0.0965788	0.0403397	0.0465893			119.6	1.94191	1.87187	1.62576	1.54411	0.999946	1.02248	0.527286	0.60693	0.27678	0.336157	0.135595	0.173514	0.0598244	0.0840614
	119.8	2.3256	2.22455	1.83413	1.75476	1.0581	1.13989	0.561747	0.674178	0.290216	0.356815	0.150384	0.180161	0.0716974	0.0857688			119.8	1.58999	1.57258	1.10084	1.08843	0.642814	0.651074	0.341043	0.354	0.171953	0.183745	0.0861258	0.0966926	0.0399621	0.0466453			119.8	1.94237	1.8722	1.62681	1.54496	1.00143	1.02342	0.528225	0.607639	0.277634	0.336596	0.135839	0.173754	0.0601626	0.0841806
	120	2.32602	2.22527	1.83561	1.75609	1.05932	1.14115	0.562347	0.675072	0.29042	0.35733	0.150308	0.180433	0.0715641	0.0859007			120	1.59092	1.57303	1.10171	1.08911	0.643554	0.65165	0.341767	0.354369	0.172481	0.183953	0.0870445	0.0968063	0.0400702	0.0467012			120	1.94282	1.87252	1.62807	1.54582	1.00258	1.02437	0.529035	0.608346	0.278411	0.337035	0.136229	0.173993	0.0603933	0.0842997
	120.2	2.32679	2.22598	1.83701	1.75742	1.06071	1.14241	0.563466	0.675965	0.29038	0.357845	0.150199	0.180704	0.0714836	0.0860327			120.2	1.59147	1.57349	1.10239	1.08978	0.644313	0.652225	0.342393	0.354738	0.172896	0.18416	0.0873107	0.0969199	0.0401785	0.0467571			120.2	1.94289	1.87285	1.62917	1.54667	1.00375	1.02531	0.529992	0.609053	0.278841	0.337473	0.136817	0.174232	0.060793	0.0844188
	120.4	2.32744	2.2267	1.83853	1.75874	1.06206	1.14368	0.564086	0.676858	0.291351	0.358361	0.150481	0.180976	0.0713599	0.0861646			120.4	1.59196	1.57394	1.10308	1.09046	0.645184	0.652799	0.342874	0.355106	0.173169	0.184367	0.0874702	0.0970333	0.0400126	0.0468129			120.4	1.94319	1.87317	1.63026	1.54752	1.00486	1.02624	0.53085	0.609759	0.27928	0.337911	0.136959	0.174471	0.0606784	0.0845377
	120.6	2.32782	2.2274	1.83986	1.76006	1.06329	1.14494	0.565101	0.67775	0.291972	0.358875	0.150464	0.181247	0.07122	0.0862964			120.6	1.5927	1.57439	1.10421	1.09113	0.646355	0.653371	0.344049	0.355474	0.173714	0.184574	0.0882237	0.0971466	0.0404536	0.0468687			120.6	1.94299	1.87349	1.63145	1.54836	1.00607	1.02718	0.531415	0.610465	0.279639	0.338349	0.136603	0.17471	0.0610114	0.0846567
	120.8	2.32856	2.22811	1.84154	1.76138	1.06498	1.14619	0.566022	0.678641	0.29287	0.35939	0.150558	0.181518	0.0716546	0.0864282			120.8	1.59322	1.57484	1.10491	1.0918	0.647417	0.653943	0.344581	0.355841	0.174153	0.184781	0.0888363	0.0972598	0.0404882	0.0469243			120.8	1.94272	1.87381	1.63205	1.54921	1.00674	1.02812	0.532052	0.611169	0.279778	0.338786	0.136337	0.174949	0.0605898	0.0847756
	121	2.32912	2.22881	1.84262	1.76269	1.06563	1.14745	0.566091	0.679532	0.292741	0.359904	0.150239	0.181789	0.0715967	0.08656			121	1.59357	1.57529	1.10538	1.09247	0.648202	0.654513	0.345121	0.356207	0.174656	0.184987	0.0891746	0.0973728	0.0402877	0.04698			121	1.94292	1.87413	1.63309	1.55005	1.00763	1.02905	0.53292	0.611873	0.280268	0.339223	0.136717	0.175187	0.0607654	0.0848943
	121.2	2.3301	2.22951	1.84446	1.764	1.06701	1.14871	0.566947	0.680422	0.292992	0.360418	0.150605	0.18206	0.0719913	0.0866918			121.2	1.59432	1.57573	1.10608	1.09314	0.648881	0.655083	0.345358	0.356573	0.175107	0.185193	0.0891283	0.0974858	0.0403205	0.0470356			121.2	1.94347	1.87444	1.63439	1.55089	1.00904	1.02998	0.534428	0.612576	0.281372	0.33966	0.137034	0.175426	0.0614836	0.0850131
	121.4	2.33064	2.23021	1.84641	1.76531	1.06814	1.14996	0.567551	0.681311	0.293802	0.360932	0.150493	0.182331	0.0720771	0.0868235			121.4	1.59498	1.57617	1.10702	1.09381	0.649515	0.655651	0.345595	0.356939	0.175492	0.185399	0.0895185	0.0975986	0.0402367	0.0470911			121.4	1.94429	1.87475	1.63555	1.55172	1.01079	1.03091	0.535324	0.613278	0.281935	0.340096	0.137485	0.175664	0.061839	0.0851318
	121.6	2.33144	2.2309	1.84818	1.76662	1.06944	1.15121	0.56826	0.6822	0.294326	0.361446	0.150718	0.182602	0.0721691	0.0869552			121.6	1.59514	1.57661	1.1071	1.09447	0.650249	0.656218	0.346071	0.357304	0.175898	0.185605	0.0895721	0.0977113	0.0401512	0.0471465			121.6	1.94464	1.87507	1.63622	1.55255	1.01157	1.03184	0.535766	0.613979	0.281961	0.340532	0.137571	0.175902	0.0613554	0.0852504
	121.8	2.33168	2.23159	1.84954	1.76792	1.0705	1.15246	0.568654	0.683088	0.29427	0.361959	0.150631	0.182872	0.0717477	0.0870868			121.8	1.59514	1.57705	1.10707	1.09513	0.650494	0.656784	0.346153	0.357669	0.175763	0.18581	0.0891158	0.0978238	0.0400351	0.0472019			121.8	1.94444	1.87537	1.63722	1.55338	1.01256	1.03277	0.536585	0.61468	0.282369	0.340968	0.137864	0.17614	0.0614874	0.0853689
	122	2.33242	2.23227	1.85161	1.76922	1.07213	1.15371	0.569867	0.683975	0.294951	0.362472	0.151526	0.183143	0.0720365	0.0872185			122	1.59548	1.57749	1.10777	1.09579	0.651013	0.657349	0.346001	0.358032	0.175937	0.186016	0.089222	0.0979363	0.0400887	0.0472573			122	1.94461	1.87568	1.63803	1.55421	1.01323	1.03369	0.537075	0.615379	0.282564	0.341403	0.138213	0.176378	0.0613352	0.0854874
	122.2	2.33352	2.23296	1.85343	1.77052	1.07435	1.15496	0.571181	0.684862	0.295655	0.362985	0.152145	0.183413	0.0724848	0.08735			122.2	1.59603	1.57792	1.10869	1.09645	0.651724	0.657913	0.346372	0.358396	0.176053	0.18622	0.0896879	0.0980486	0.0406427	0.0473126			122.2	1.94469	1.87599	1.63866	1.55503	1.01387	1.03461	0.537785	0.616078	0.282594	0.341838	0.138105	0.176615	0.0611049	0.0856058
	122.4	2.3342	2.23364	1.85535	1.77181	1.07632	1.15621	0.572493	0.685748	0.296503	0.363498	0.152961	0.183684	0.0728522	0.0874816			122.4	1.59644	1.57836	1.10923	1.09711	0.651787	0.658475	0.345988	0.358759	0.176053	0.186425	0.0893607	0.0981607	0.0409116	0.0473678			122.4	1.94531	1.87629	1.63957	1.55586	1.01522	1.03554	0.538198	0.616776	0.282933	0.342273	0.138553	0.176853	0.0614236	0.0857242
	122.6	2.33481	2.23431	1.85689	1.7731	1.07765	1.15745	0.573351	0.686633	0.297231	0.36401	0.153138	0.183954	0.073475	0.0876131			122.6	1.5966	1.57879	1.10979	1.09776	0.652464	0.659037	0.346355	0.359121	0.175937	0.18663	0.0897589	0.0982728	0.0408679	0.047423			122.6	1.94563	1.87659	1.63985	1.55667	1.01652	1.03645	0.539305	0.617474	0.283054	0.342707	0.138661	0.17709	0.0612484	0.0858425
	122.8	2.33539	2.23499	1.85864	1.77439	1.07939	1.15869	0.574332	0.687518	0.29783	0.364522	0.153305	0.184224	0.0739934	0.0877446			122.8	1.59661	1.57921	1.11025	1.09842	0.65257	0.659597	0.346367	0.359483	0.175859	0.186834	0.0896058	0.0983847	0.0408847	0.0474781			122.8	1.94588	1.87689	1.64091	1.55749	1.01731	1.03737	0.5396	0.61817	0.282817	0.343141	0.138805	0.177327	0.0611983	0.0859607
	123	2.33643	2.23566	1.86053	1.77567	1.0811	1.15993	0.575272	0.688402	0.298135	0.365034	0.153662	0.184494	0.0742289	0.087876			123	1.5969	1.57964	1.1113	1.09907	0.653536	0.660157	0.346708	0.359844	0.175955	0.187038	0.0896932	0.0984966	0.0410042	0.0475331			123	1.94598	1.87719	1.64178	1.55831	1.01855	1.03829	0.540186	0.618866	0.28327	0.343574	0.138937	0.177564	0.061063	0.0860789
	123.2	2.33685	2.23633	1.86245	1.77695	1.08267	1.16117	0.576143	0.689286	0.298318	0.365546	0.154146	0.184764	0.0744977	0.0880074			123.2	1.59728	1.58006	1.11276	1.09972	0.654695	0.660715	0.347524	0.360205	0.176484	0.187241	0.0900433	0.0986082	0.0413207	0.0475881			123.2	1.94572	1.87749	1.64256	1.55912	1.01919	1.0392	0.54089	0.619561	0.283307	0.344008	0.138823	0.177801	0.0610999	0.086197
	123.4	2.33721	2.23699	1.86394	1.77823	1.08403	1.16241	0.577278	0.690169	0.298629	0.366057	0.154012	0.185034	0.0745982	0.0881388			123.4	1.59755	1.58048	1.11349	1.10036	0.655277	0.661273	0.348209	0.360565	0.176402	0.187445	0.090323	0.0987198	0.0415643	0.047643			123.4	1.94552	1.87778	1.64346	1.55993	1.02009	1.04012	0.541241	0.620255	0.283358	0.34444	0.13876	0.178038	0.0609095	0.0863151
	123.6	2.3374	2.23765	1.86512	1.7795	1.08491	1.16365	0.578125	0.691051	0.2987	0.366568	0.154003	0.185304	0.0748567	0.0882701			123.6	1.59836	1.5809	1.11446	1.10101	0.656153	0.661829	0.348599	0.360925	0.176506	0.187648	0.0905111	0.0988312	0.0417977	0.0476979			123.6	1.94603	1.87808	1.6441	1.56073	1.02125	1.04103	0.541959	0.620948	0.283897	0.344873	0.139154	0.178275	0.0610319	0.086433
	123.8	2.33781	2.23831	1.8668	1.78078	1.0862	1.16488	0.578615	0.691932	0.298924	0.367079	0.15377	0.185574	0.0749232	0.0884014			123.8	1.59884	1.58132	1.11543	1.10165	0.656461	0.662384	0.34903	0.361284	0.176946	0.187851	0.091204	0.0989426	0.0419767	0.0477528			123.8	1.94571	1.87837	1.64457	1.56154	1.02226	1.04194	0.54193	0.621641	0.28402	0.345305	0.13921	0.178511	0.0607301	0.0865509
	124	2.33839	2.23897	1.86787	1.78204	1.08777	1.16611	0.579412	0.692813	0.299292	0.36759	0.153854	0.185844	0.0747381	0.0885327			124	1.5997	1.58174	1.11655	1.10229	0.657245	0.662938	0.349635	0.361643	0.177332	0.188053	0.0919176	0.0990537	0.0427564	0.0478075			124	1.9455	1.87866	1.64486	1.56234	1.02299	1.04285	0.542323	0.622333	0.28404	0.345737	0.139273	0.178748	0.0605059	0.0866688
	124.2	2.33886	2.23962	1.86862	1.78331	1.08923	1.16735	0.58041	0.693693	0.299523	0.368101	0.153885	0.186113	0.0742332	0.0886639			124.2	1.59998	1.58215	1.11727	1.10293	0.65798	0.663491	0.34998	0.362001	0.177618	0.188256	0.0920266	0.0991648	0.0425864	0.0478622			124.2	1.94543	1.87895	1.64588	1.56314	1.02396	1.04375	0.54303	0.623024	0.284384	0.346169	0.139661	0.178984	0.0610413	0.0867866
	124.4	2.33978	2.24027	1.87017	1.78457	1.09122	1.16858	0.581111	0.694573	0.300661	0.368611	0.154407	0.186383	0.0741536	0.0887951			124.4	1.6001	1.58256	1.11784	1.10357	0.658608	0.664043	0.350603	0.362359	0.177796	0.188458	0.0920286	0.0992758	0.0424414	0.0479169			124.4	1.94574	1.87923	1.64665	1.56393	1.02509	1.04466	0.543453	0.623714	0.284989	0.3466	0.139635	0.17922	0.0613227	0.0869043
	124.6	2.33975	2.24092	1.87108	1.78583	1.09272	1.1698	0.581611	0.695452	0.301231	0.369121	0.154331	0.186652	0.0745915	0.0889262			124.6	1.60024	1.58297	1.11846	1.10421	0.659023	0.664594	0.351116	0.362716	0.177627	0.18866	0.0921066	0.0993866	0.0423728	0.0479715			124.6	1.94558	1.87952	1.64766	1.56472	1.02655	1.04556	0.543936	0.624403	0.285802	0.34703	0.139746	0.179456	0.0617284	0.087022
	124.8	2.34	2.24156	1.87239	1.78709	1.0941	1.17103	0.58258	0.69633	0.301279	0.36963	0.154732	0.186921	0.0746869	0.0890574			124.8	1.60037	1.58338	1.11875	1.10484	0.659551	0.665144	0.351362	0.363072	0.17739	0.188861	0.0919329	0.0994973	0.0424904	0.048026			124.8	1.9465	1.8798	1.64866	1.56552	1.02788	1.04646	0.545201	0.625092	0.286579	0.347461	0.140356	0.179691	0.0621217	0.0871396
	125	2.34062	2.2422	1.87393	1.78834	1.09564	1.17226	0.583197	0.697207	0.301613	0.37014	0.155375	0.187191	0.0747985	0.0891885			125	1.6011	1.58379	1.11886	1.10547	0.660033	0.665693	0.351807	0.363428	0.177904	0.189063	0.0917025	0.0996079	0.0425665	0.0480805			125	1.94702	1.88008	1.6503	1.5663	1.02946	1.04736	0.546297	0.62578	0.287624	0.347891	0.141106	0.179927	0.0629531	0.0872571
	125.2	2.34109	2.24284	1.87508	1.78959	1.09687	1.17348	0.584047	0.698084	0.302133	0.370649	0.156015	0.18746	0.0748554	0.0893195			125.2	1.60205	1.58419	1.11987	1.1061	0.6609	0.66624	0.352281	0.363784	0.178609	0.189264	0.0921528	0.0997183	0.043278	0.0481349			125.2	1.94738	1.88036	1.65112	1.56709	1.03105	1.04826	0.547589	0.626467	0.288101	0.348321	0.141114	0.180162	0.0632661	0.0873746
	125.4	2.34156	2.24348	1.87672	1.79084	1.09861	1.1747	0.585223	0.698961	0.302972	0.371158	0.156277	0.187729	0.0749664	0.0894505			125.4	1.60246	1.58459	1.12037	1.10673	0.661757	0.666787	0.353143	0.364139	0.178897	0.189465	0.0921724	0.0998287	0.043751	0.0481893			125.4	1.94774	1.88064	1.65179	1.56787	1.03221	1.04916	0.548236	0.627153	0.288916	0.34875	0.141549	0.180398	0.0634514	0.087492
	125.6	2.34238	2.24411	1.87849	1.79209	1.1006	1.17592	0.586537	0.699836	0.303387	0.371667	0.157039	0.187998	0.0754129	0.0895815			125.6	1.60309	1.585	1.12064	1.10736	0.662222	0.667332	0.353981	0.364494	0.17913	0.189666	0.0915589	0.0999389	0.0441214	0.0482436			125.6	1.9481	1.88092	1.65282	1.56865	1.03317	1.05005	0.549257	0.627839	0.289902	0.349179	0.141888	0.180633	0.0634756	0.0876093
	125.8	2.3428	2.24474	1.88	1.79333	1.10253	1.17714	0.587588	0.700711	0.30387	0.372176	0.157659	0.188267	0.0755576	0.0897124			125.8	1.60373	1.58539	1.12098	1.10799	0.662857	0.667877	0.354007	0.364847	0.179168	0.189866	0.0914067	0.100049	0.0444262	0.0482978			125.8	1.94797	1.88119	1.65376	1.56943	1.03455	1.05095	0.550096	0.628524	0.290178	0.349608	0.142305	0.180868	0.0636383	0.0877266
	126	2.34288	2.24537	1.88157	1.79457	1.10411	1.17836	0.588527	0.701586	0.304628	0.372684	0.158219	0.188535	0.0755713	0.0898434			126	1.6043	1.58579	1.12227	1.10861	0.663797	0.66842	0.354566	0.365201	0.179289	0.190066	0.0916464	0.100159	0.0446873	0.048352			126	1.94858	1.88146	1.65462	1.57021	1.03585	1.05184	0.551149	0.629208	0.29108	0.350037	0.142627	0.181103	0.0637674	0.0878439
	126.2	2.34315	2.24599	1.8827	1.79581	1.10549	1.17957	0.589421	0.702459	0.30517	0.373192	0.158259	0.188804	0.0755729	0.0899742			126.2	1.60488	1.58618	1.12255	1.10923	0.664334	0.668963	0.354847	0.365554	0.179503	0.190266	0.0917836	0.100269	0.0450852	0.0484062			126.2	1.94871	1.88174	1.65533	1.57098	1.03694	1.05273	0.55227	0.629891	0.2915	0.350465	0.142845	0.181338	0.0637175	0.087961
	126.4	2.34343	2.24661	1.88389	1.79704	1.10691	1.18079	0.590261	0.703332	0.305866	0.3737	0.158367	0.189073	0.0754975	0.0901051			126.4	1.60478	1.58658	1.12256	1.10985	0.664183	0.669504	0.354953	0.365906	0.179334	0.190466	0.0913044	0.100379	0.0448226	0.0484602			126.4	1.94934	1.88201	1.65664	1.57175	1.03869	1.05362	0.553406	0.630573	0.292276	0.350892	0.143094	0.181572	0.0638727	0.0880781
	126.6	2.34356	2.24723	1.88499	1.79827	1.1081	1.182	0.590633	0.704205	0.30629	0.374207	0.158232	0.189341	0.0756418	0.0902359			126.6	1.60493	1.58697	1.12281	1.11047	0.664841	0.670045	0.355704	0.366258	0.179219	0.190665	0.0915523	0.100488	0.0444455	0.0485143			126.6	1.9498	1.88227	1.65757	1.57252	1.03991	1.0545	0.554996	0.631255	0.292921	0.35132	0.143593	0.181807	0.0639177	0.0881951
	126.8	2.34355	2.24785	1.88625	1.7995	1.10917	1.18321	0.591076	0.705077	0.306586	0.374715	0.158083	0.18961	0.0750759	0.0903666			126.8	1.60474	1.58736	1.12324	1.11108	0.665421	0.670584	0.355792	0.36661	0.179534	0.190864	0.0914285	0.100598	0.0444006	0.0485682			126.8	1.9505	1.88254	1.65916	1.57329	1.04114	1.05539	0.555825	0.631936	0.29303	0.351747	0.144041	0.182041	0.0641476	0.0883121
	127	2.3441	2.24846	1.88802	1.80072	1.11069	1.18442	0.59202	0.705948	0.306722	0.375222	0.157844	0.189878	0.0747516	0.0904974			127	1.6051	1.58774	1.12377	1.1117	0.666241	0.671122	0.356496	0.366961	0.179806	0.191063	0.0912787	0.100707	0.044124	0.0486221			127	1.95088	1.88281	1.6601	1.57405	1.04248	1.05627	0.556713	0.632616	0.293487	0.352174	0.144207	0.182275	0.0637773	0.088429
	127.2	2.3445	2.24907	1.88923	1.80194	1.11188	1.18563	0.592835	0.706818	0.30714	0.375729	0.158191	0.190146	0.0750715	0.0906281			127.2	1.60582	1.58813	1.12457	1.11231	0.666998	0.671659	0.356911	0.367311	0.17971	0.191262	0.0915506	0.100816	0.044107	0.048676			127.2	1.95126	1.88307	1.66109	1.57481	1.04344	1.05716	0.557304	0.633295	0.293523	0.3526	0.144424	0.182509	0.0636484	0.0885459
	127.4	2.34508	2.24968	1.89022	1.80316	1.11347	1.18684	0.593747	0.707688	0.307308	0.376235	0.15842	0.190414	0.0754267	0.0907587			127.4	1.60647	1.58851	1.12521	1.11292	0.667644	0.672196	0.35797	0.367661	0.180003	0.191461	0.0921058	0.100925	0.043983	0.0487298			127.4	1.95131	1.88333	1.66151	1.57557	1.04459	1.05804	0.557651	0.633974	0.294133	0.353026	0.144415	0.182743	0.0634515	0.0886626
	127.6	2.34568	2.25028	1.89171	1.80438	1.11458	1.18804	0.594496	0.708557	0.307657	0.376742	0.158727	0.190682	0.0754852	0.0908894			127.6	1.60733	1.5889	1.12579	1.11353	0.668041	0.672731	0.358369	0.36801	0.180324	0.191659	0.0922613	0.101034	0.0438407	0.0487835			127.6	1.95183	1.88359	1.66277	1.57633	1.04585	1.05892	0.558545	0.634651	0.294916	0.353452	0.145266	0.182976	0.0643843	0.0887794
	127.8	2.34589	2.25088	1.89291	1.80559	1.11552	1.18924	0.594377	0.709426	0.307429	0.377248	0.158563	0.19095	0.0750896	0.09102			127.8	1.60759	1.58928	1.12637	1.11414	0.668	0.673265	0.358566	0.368359	0.180501	0.191857	0.092405	0.101143	0.0438866	0.0488372			127.8	1.95137	1.88385	1.66316	1.57708	1.04632	1.05979	0.558591	0.635328	0.294242	0.353877	0.14544	0.18321	0.0642439	0.088896
	128	2.34656	2.25148	1.89397	1.8068	1.11713	1.19045	0.594838	0.710294	0.307772	0.377754	0.158267	0.191218	0.0748477	0.0911505			128	1.60792	1.58965	1.12684	1.11475	0.668346	0.673798	0.358704	0.368707	0.180361	0.192055	0.0923114	0.101252	0.0434453	0.0488908			128	1.95105	1.88411	1.66388	1.57783	1.04725	1.06067	0.559481	0.636005	0.294755	0.354302	0.145801	0.183443	0.0646019	0.0890126
	128.2	2.34726	2.25208	1.89575	1.80801	1.11899	1.19165	0.596046	0.711161	0.308638	0.37826	0.158784	0.191486	0.0750894	0.0912811			128.2	1.60813	1.59003	1.12736	1.11535	0.668479	0.67433	0.359078	0.369055	0.180827	0.192252	0.0926138	0.101361	0.0428374	0.0489444			128.2	1.95092	1.88436	1.66475	1.57858	1.04811	1.06154	0.559958	0.63668	0.294928	0.354727	0.145809	0.183677	0.0651108	0.0891291
	128.4	2.34785	2.25267	1.89776	1.80922	1.12008	1.19285	0.596387	0.712027	0.309493	0.378765	0.159562	0.191754	0.0756842	0.0914115			128.4	1.60784	1.5904	1.12734	1.11595	0.668641	0.674861	0.359169	0.369403	0.18067	0.192449	0.0920841	0.101469	0.0424062	0.0489979			128.4	1.95137	1.88462	1.66568	1.57933	1.04935	1.06241	0.560156	0.637355	0.295312	0.355151	0.145888	0.18391	0.0656181	0.0892456
	128.6	2.34785	2.25327	1.89946	1.81042	1.12157	1.19404	0.597367	0.712893	0.310245	0.37927	0.16024	0.192021	0.076448	0.091542			128.6	1.60739	1.59078	1.12796	1.11655	0.669074	0.675391	0.358944	0.369749	0.180526	0.192646	0.0917573	0.101578	0.0420121	0.0490514			128.6	1.95151	1.88487	1.66681	1.58007	1.05022	1.06329	0.560946	0.638029	0.295624	0.355575	0.146256	0.184143	0.0660782	0.089362
	128.8	2.34846	2.25385	1.90101	1.81162	1.12301	1.19524	0.598595	0.713759	0.310711	0.379775	0.161087	0.192289	0.0766588	0.0916724			128.8	1.60779	1.59115	1.12874	1.11715	0.669796	0.67592	0.359379	0.370096	0.181427	0.192843	0.0919525	0.101686	0.0424075	0.0491048			128.8	1.9516	1.88512	1.66717	1.58082	1.05097	1.06416	0.56143	0.638702	0.295284	0.355999	0.146165	0.184376	0.0658348	0.0894784
	129	2.34862	2.25444	1.90256	1.81281	1.12396	1.19643	0.59873	0.714623	0.311001	0.38028	0.161245	0.192556	0.0764581	0.0918028			129	1.60858	1.59152	1.12961	1.11775	0.670782	0.676448	0.359888	0.370441	0.182325	0.19304	0.0922946	0.101794	0.0428591	0.0491581			129	1.95116	1.88537	1.66775	1.58156	1.05171	1.06502	0.562057	0.639374	0.295471	0.356422	0.145642	0.184608	0.065933	0.0895946
	129.2	2.34874	2.25502	1.9038	1.81401	1.12484	1.19763	0.599645	0.715487	0.311271	0.380784	0.161747	0.192823	0.0762989	0.0919331			129.2	1.60903	1.59188	1.13071	1.11834	0.671621	0.676975	0.360229	0.370787	0.182779	0.193236	0.0926338	0.101902	0.0432592	0.0492114			129.2	1.95139	1.88562	1.66828	1.58229	1.05231	1.06589	0.562723	0.640046	0.295177	0.356845	0.145173	0.184841	0.065893	0.0897109
	129.4	2.34882	2.2556	1.90551	1.8152	1.12651	1.19882	0.600798	0.716351	0.311413	0.381289	0.161847	0.193091	0.076442	0.0920635			129.4	1.6095	1.59225	1.13186	1.11894	0.672175	0.677501	0.360725	0.371132	0.183145	0.193432	0.0930795	0.10201	0.0439297	0.0492647			129.4	1.95149	1.88587	1.66909	1.58303	1.05337	1.06675	0.563158	0.640717	0.296143	0.357268	0.145229	0.185073	0.0660336	0.089827
	129.6	2.34863	2.25618	1.90688	1.81638	1.12757	1.20001	0.601406	0.717214	0.311533	0.381793	0.161932	0.193358	0.0762701	0.0921937			129.6	1.60977	1.59261	1.13286	1.11953	0.672751	0.678026	0.361161	0.371476	0.18343	0.193628	0.0931039	0.102118	0.0444339	0.0493179			129.6	1.95099	1.88611	1.66934	1.58376	1.05374	1.06762	0.563471	0.641387	0.295718	0.35769	0.144933	0.185305	0.0654888	0.0899431
	129.8	2.34864	2.25676	1.9084	1.81757	1.12864	1.20119	0.602207	0.718076	0.311992	0.382296	0.162024	0.193625	0.0763902	0.092324			129.8	1.61049	1.59298	1.13368	1.12012	0.673867	0.678549	0.361256	0.37182	0.184014	0.193823	0.0934748	0.102225	0.0449185	0.049371			129.8	1.95046	1.88636	1.66982	1.58449	1.05459	1.06848	0.5637	0.642056	0.295914	0.358112	0.144814	0.185538	0.0654601	0.0900592
	130	2.3485	2.25733	1.91013	1.81875	1.13006	1.20238	0.603206	0.718937	0.312277	0.3828	0.162245	0.193892	0.0764403	0.0924542			130	1.61052	1.59334	1.13464	1.12071	0.674649	0.679072	0.36155	0.372163	0.184315	0.194019	0.0935063	0.102333	0.0447901	0.049424			130	1.95013	1.8866	1.67032	1.58522	1.05531	1.06934	0.564522	0.642725	0.296771	0.358534	0.144752	0.18577	0.065339	0.0901751
	130.2	2.34887	2.2579	1.91107	1.81993	1.13152	1.20357	0.604043	0.719798	0.312586	0.383303	0.162272	0.194159	0.0764938	0.0925844			130.2	1.61075	1.5937	1.13538	1.12129	0.675609	0.679594	0.361923	0.372506	0.184741	0.194214	0.0937299	0.10244	0.0453687	0.0494771			130.2	1.95016	1.88684	1.67085	1.58594	1.05624	1.0702	0.565117	0.643393	0.297386	0.358955	0.145034	0.186001	0.0650757	0.090291
	130.4	2.34942	2.25847	1.9127	1.82111	1.13353	1.20475	0.605081	0.720658	0.313438	0.383806	0.162761	0.194426	0.0768838	0.0927145			130.4	1.61108	1.59405	1.13602	1.12188	0.675804	0.680115	0.361786	0.372848	0.18488	0.194409	0.0934962	0.102548	0.0452414	0.04953			130.4	1.9504	1.88708	1.6719	1.58667	1.05787	1.07105	0.565774	0.64406	0.29806	0.359376	0.145224	0.186233	0.0651762	0.0904069
	130.6	2.34953	2.25903	1.91391	1.82228	1.13481	1.20593	0.605763	0.721518	0.313887	0.384309	0.162862	0.194692	0.0771769	0.0928446			130.6	1.61163	1.59441	1.13626	1.12246	0.676721	0.680635	0.361735	0.37319	0.184654	0.194603	0.0938524	0.102655	0.044934	0.0495829			130.6	1.95084	1.88732	1.67245	1.58739	1.05862	1.07191	0.566324	0.644726	0.298518	0.359797	0.145413	0.186465	0.0653476	0.0905227
	130.8	2.34988	2.2596	1.91502	1.82345	1.13583	1.20711	0.606313	0.722377	0.313921	0.384812	0.162512	0.194959	0.0769666	0.0929747			130.8	1.61193	1.59476	1.13711	1.12304	0.677578	0.681154	0.362116	0.373531	0.184797	0.194798	0.0941414	0.102762	0.0452174	0.0496358			130.8	1.95089	1.88756	1.67284	1.58811	1.05968	1.07276	0.566425	0.645392	0.298575	0.360217	0.145403	0.186696	0.0651532	0.0906384
	131	2.35022	2.26016	1.91635	1.82462	1.13711	1.20829	0.607011	0.723235	0.313753	0.385314	0.162449	0.195225	0.0770399	0.0931047			131	1.61246	1.59511	1.13776	1.12362	0.677705	0.681672	0.362604	0.373872	0.184552	0.194992	0.0938567	0.102869	0.045048	0.0496886			131	1.95104	1.88779	1.67334	1.58882	1.06042	1.07361	0.56724	0.646057	0.299353	0.360637	0.145622	0.186927	0.0651364	0.090754
	131.2	2.35112	2.26071	1.91751	1.82579	1.13852	1.20947	0.608072	0.724093	0.314241	0.385816	0.163365	0.195492	0.0779328	0.0932347			131.2	1.61347	1.59546	1.13874	1.1242	0.678033	0.682188	0.363127	0.374212	0.184959	0.195186	0.0944835	0.102976	0.0455125	0.0497413			131.2	1.95103	1.88802	1.67386	1.58954	1.06142	1.07446	0.56771	0.646721	0.299882	0.361057	0.14572	0.187158	0.0655189	0.0908696
	131.4	2.3513	2.26127	1.91852	1.82695	1.13939	1.21064	0.608107	0.72495	0.313995	0.386318	0.163438	0.195758	0.0776874	0.0933647			131.4	1.61384	1.59581	1.13948	1.12478	0.678128	0.682704	0.364078	0.374552	0.185272	0.195379	0.0948769	0.103083	0.0457504	0.049794			131.4	1.95086	1.88826	1.6745	1.59025	1.06225	1.07531	0.568536	0.647384	0.300665	0.361476	0.145776	0.187389	0.0659669	0.0909852
	131.6	2.35186	2.26182	1.92009	1.82811	1.14026	1.21182	0.608863	0.725806	0.314555	0.38682	0.163903	0.196024	0.0780585	0.0934946			131.6	1.61401	1.59616	1.13987	1.12536	0.677908	0.683219	0.363988	0.374891	0.184872	0.195573	0.0946244	0.103189	0.0458594	0.0498466			131.6	1.95132	1.88849	1.67553	1.59096	1.06358	1.07616	0.569729	0.648047	0.301213	0.361895	0.14678	0.18762	0.0665979	0.0911006
	131.8	2.35232	2.26237	1.92113	1.82927	1.14167	1.21299	0.609061	0.726662	0.314433	0.387321	0.163595	0.196291	0.0779931	0.0936245			131.8	1.61451	1.59651	1.14002	1.12593	0.678211	0.683733	0.363937	0.37523	0.184705	0.195766	0.0946789	0.103296	0.0456979	0.0498992			131.8	1.95147	1.88872	1.67621	1.59167	1.0646	1.07701	0.570523	0.648708	0.30153	0.362314	0.147344	0.187851	0.0666514	0.0912161
	132	2.35305	2.26292	1.92247	1.83042	1.14348	1.21416	0.609941	0.727517	0.314935	0.387822	0.164256	0.196557	0.0782414	0.0937544			132	1.6149	1.59685	1.14064	1.1265	0.678725	0.684246	0.36461	0.375568	0.184871	0.195959	0.0952618	0.103402	0.04572	0.0499517			132	1.95204	1.88895	1.67725	1.59237	1.06653	1.07785	0.572045	0.64937	0.303064	0.362732	0.148025	0.188081	0.0671832	0.0913314
	132.2	2.35308	2.26346	1.92399	1.83157	1.1447	1.21533	0.610937	0.728372	0.315619	0.388323	0.164857	0.196823	0.0783339	0.0938842			132.2	1.61495	1.59719	1.14102	1.12707	0.679261	0.684758	0.364826	0.375906	0.184898	0.196152	0.0952482	0.103508	0.0452311	0.0500041			132.2	1.95282	1.88917	1.67826	1.59307	1.06811	1.07869	0.572813	0.65003	0.303363	0.36315	0.148314	0.188312	0.0675172	0.0914467
	132.4	2.35332	2.26401	1.92525	1.83272	1.14576	1.2165	0.611237	0.729225	0.315799	0.388824	0.165053	0.197088	0.0781391	0.094014			132.4	1.6148	1.59753	1.14105	1.12764	0.679532	0.685268	0.364972	0.376243	0.184618	0.196344	0.0948925	0.103614	0.0451374	0.0500565			132.4	1.95377	1.8894	1.67927	1.59377	1.06956	1.07954	0.57404	0.650689	0.304057	0.363568	0.14941	0.188542	0.0679977	0.0915619
	132.6	2.35366	2.26455	1.92685	1.83387	1.14783	1.21767	0.612485	0.730079	0.31662	0.389324	0.165712	0.197354	0.0782453	0.0941437			132.6	1.61456	1.59787	1.14127	1.12821	0.679831	0.685778	0.364938	0.37658	0.184768	0.196536	0.0948362	0.10372	0.0451641	0.0501089			132.6	1.95407	1.88963	1.68023	1.59447	1.07076	1.08038	0.575199	0.651348	0.304417	0.363985	0.149884	0.188772	0.0679961	0.0916771
	132.8	2.3538	2.26508	1.92801	1.83501	1.14915	1.21883	0.613174	0.730931	0.31706	0.389825	0.165559	0.19762	0.0775721	0.0942734			132.8	1.61543	1.59821	1.14168	1.12877	0.680128	0.686287	0.365427	0.376917	0.185276	0.196728	0.0953295	0.103826	0.0452007	0.0501612			132.8	1.95418	1.88985	1.68039	1.59517	1.07188	1.08121	0.575629	0.652006	0.304589	0.364402	0.149973	0.189002	0.0676611	0.0917922
	133	2.3542	2.26562	1.92983	1.83615	1.15105	1.22	0.614309	0.731783	0.317484	0.390325	0.166017	0.197886	0.0774575	0.0944031			133	1.61557	1.59854	1.14176	1.12933	0.680266	0.686795	0.365738	0.377252	0.184881	0.19692	0.0953166	0.103932	0.0451911	0.0502134			133	1.9552	1.89007	1.68181	1.59586	1.0734	1.08205	0.577201	0.652664	0.305665	0.364819	0.150478	0.189232	0.0683002	0.0919072
	133.2	2.35472	2.26615	1.93165	1.83729	1.15281	1.22116	0.615756	0.732635	0.318475	0.390824	0.166676	0.198151	0.0775945	0.0945328			133.2	1.61539	1.59888	1.14205	1.1299	0.680221	0.687302	0.365825	0.377588	0.18466	0.197112	0.095201	0.104038	0.0447048	0.0502656			133.2	1.95564	1.89029	1.68291	1.59656	1.07514	1.08289	0.578057	0.65332	0.306175	0.365236	0.150959	0.189461	0.0686792	0.0920222
	133.4	2.35559	2.26668	1.93321	1.83843	1.15469	1.22232	0.617569	0.733485	0.319381	0.391324	0.166696	0.198417	0.0781173	0.0946624			133.4	1.6155	1.59921	1.14285	1.13046	0.680617	0.687808	0.366305	0.377923	0.184627	0.197303	0.0953732	0.104143	0.0448707	0.0503178			133.4	1.95533	1.89051	1.68338	1.59724	1.0765	1.08372	0.578172	0.653976	0.306744	0.365652	0.151026	0.189691	0.0684739	0.0921371
	133.6	2.35616	2.26721	1.93524	1.83956	1.15663	1.22348	0.6186	0.734335	0.320734	0.391823	0.167213	0.198682	0.0783408	0.094792			133.6	1.61591	1.59954	1.14346	1.13102	0.681198	0.688313	0.366347	0.378257	0.184837	0.197494	0.0950006	0.104249	0.0445728	0.0503698			133.6	1.95458	1.89073	1.68351	1.59793	1.07716	1.08455	0.578466	0.654631	0.306383	0.366067	0.15122	0.18992	0.0681587	0.092252
	133.8	2.35682	2.26774	1.93703	1.84069	1.15854	1.22464	0.619666	0.735185	0.321805	0.392322	0.167822	0.198947	0.0787913	0.0949215			133.8	1.61674	1.59987	1.14424	1.13157	0.681916	0.688817	0.366612	0.378591	0.185114	0.197685	0.0951869	0.104354	0.0447338	0.0504219			133.8	1.95469	1.89094	1.68424	1.59862	1.07829	1.08538	0.579208	0.655285	0.307354	0.366483	0.151992	0.190149	0.0684929	0.0923668
	134	2.35737	2.26826	1.93843	1.84182	1.16047	1.2258	0.620946	0.736034	0.322611	0.392821	0.167646	0.199212	0.0788721	0.095051			134	1.61683	1.6002	1.14465	1.13213	0.682317	0.68932	0.366548	0.378924	0.1851	0.197876	0.0949878	0.104459	0.0436631	0.0504738			134	1.95466	1.89116	1.68476	1.5993	1.07944	1.08621	0.579733	0.655939	0.307519	0.366898	0.152376	0.190379	0.0685667	0.0924815
	134.2	2.35736	2.26878	1.93915	1.84294	1.16136	1.22695	0.621948	0.736882	0.323007	0.39332	0.16756	0.199478	0.0785306	0.0951805			134.2	1.61711	1.60052	1.14511	1.13268	0.682843	0.689822	0.366586	0.379257	0.185126	0.198066	0.0950749	0.104564	0.0434509	0.0505257			134.2	1.9544	1.89137	1.68548	1.59998	1.08071	1.08704	0.580174	0.656592	0.307682	0.367312	0.152738	0.190607	0.0686256	0.0925962
	134.4	2.35803	2.2693	1.94073	1.84407	1.16305	1.2281	0.623231	0.737729	0.324006	0.393818	0.167601	0.199743	0.0788997	0.09531			134.4	1.61812	1.60085	1.14553	1.13324	0.683182	0.690323	0.36629	0.37959	0.18515	0.198256	0.0951065	0.104669	0.0431923	0.0505776			134.4	1.95441	1.89159	1.68623	1.60066	1.08164	1.08787	0.580625	0.657244	0.307617	0.367727	0.152452	0.190836	0.0687026	0.0927108
	134.6	2.35845	2.26982	1.94173	1.84519	1.16415	1.22926	0.624075	0.738576	0.324369	0.394316	0.16753	0.200007	0.0789127	0.0954394			134.6	1.61838	1.60117	1.14609	1.13379	0.684227	0.690823	0.366827	0.379922	0.185102	0.198446	0.0952998	0.104774	0.0431569	0.0506294			134.6	1.95504	1.8918	1.68701	1.60134	1.0825	1.08869	0.581724	0.657895	0.308085	0.368141	0.152699	0.191065	0.0692388	0.0928253
	134.8	2.35881	2.27033	1.94257	1.8463	1.16525	1.23041	0.62499	0.739423	0.324776	0.394814	0.16727	0.200272	0.0785562	0.0955687			134.8	1.61872	1.60149	1.14711	1.13434	0.685244	0.691323	0.367488	0.380253	0.185792	0.198636	0.0955972	0.104879	0.0437646	0.0506812			134.8	1.95483	1.89201	1.68739	1.60201	1.08304	1.08951	0.582388	0.658546	0.308162	0.368554	0.152863	0.191293	0.0691622	0.0929398
	135	2.35918	2.27084	1.94369	1.84742	1.16626	1.23156	0.625958	0.740268	0.32547	0.395312	0.167507	0.200537	0.0789507	0.0956981			135	1.61952	1.60181	1.14806	1.13488	0.685888	0.691821	0.368284	0.380584	0.186622	0.198825	0.0956359	0.104984	0.0439733	0.0507328			135	1.95491	1.89222	1.68845	1.60268	1.0836	1.09033	0.58317	0.659196	0.308582	0.368968	0.152715	0.191522	0.0692246	0.0930542
	135.2	2.35938	2.27135	1.94455	1.84853	1.16718	1.2327	0.626812	0.741113	0.325896	0.395809	0.16795	0.200802	0.0793745	0.0958274			135.2	1.62045	1.60213	1.14904	1.13543	0.686529	0.692318	0.369077	0.380915	0.188016	0.199014	0.0963327	0.105088	0.0447153	0.0507845			135.2	1.95471	1.89243	1.68945	1.60335	1.08485	1.09115	0.583746	0.659845	0.308805	0.369381	0.152837	0.19175	0.0695298	0.0931686
	135.4	2.35935	2.27186	1.94532	1.84964	1.168	1.23385	0.627001	0.741958	0.325914	0.396306	0.167806	0.201066	0.0791817	0.0959567			135.4	1.62071	1.60245	1.14988	1.13597	0.687087	0.692814	0.369619	0.381245	0.188377	0.199203	0.0963993	0.105192	0.0451136	0.0508361			135.4	1.95453	1.89263	1.69034	1.60402	1.08562	1.09197	0.584559	0.660493	0.309348	0.369794	0.1528	0.191978	0.069414	0.0932829
	135.6	2.35967	2.27236	1.94648	1.85074	1.16937	1.235	0.627951	0.742802	0.326415	0.396803	0.168005	0.201331	0.0794809	0.0960859			135.6	1.62118	1.60276	1.15024	1.13652	0.687766	0.69331	0.369861	0.381574	0.188498	0.199392	0.0966508	0.105297	0.045527	0.0508876			135.6	1.95526	1.89284	1.69128	1.60469	1.08676	1.09279	0.585334	0.661141	0.309952	0.370206	0.153114	0.192206	0.0694313	0.0933971
	135.8	2.35969	2.27286	1.94756	1.85185	1.17066	1.23614	0.6285	0.743645	0.326353	0.3973	0.167856	0.201595	0.0792396	0.0962151			135.8	1.62196	1.60308	1.15103	1.13706	0.688904	0.693804	0.370588	0.381903	0.189234	0.199581	0.0972356	0.105401	0.0460456	0.0509391			135.8	1.9552	1.89304	1.69263	1.60535	1.08795	1.09361	0.585986	0.661788	0.310855	0.370618	0.153543	0.192434	0.0695991	0.0935113
	136	2.35971	2.27337	1.9488	1.85295	1.17212	1.23728	0.629091	0.744487	0.32628	0.397797	0.168038	0.201859	0.0793632	0.0963443			136	1.62203	1.60339	1.15206	1.1376	0.689926	0.694297	0.37136	0.382232	0.190051	0.199769	0.0978053	0.105505	0.0466036	0.0509905			136	1.95526	1.89325	1.69319	1.60601	1.08887	1.09442	0.58663	0.662434	0.311022	0.37103	0.153749	0.192662	0.0692853	0.0936254
	136.2	2.35939	2.27386	1.94989	1.85405	1.17309	1.23842	0.629521	0.745329	0.326085	0.398293	0.167757	0.202124	0.0789615	0.0964734			136.2	1.62205	1.6037	1.15246	1.13814	0.69085	0.69479	0.371596	0.38256	0.190324	0.199957	0.0978502	0.105609	0.0464915	0.0510419			136.2	1.95554	1.89345	1.69398	1.60667	1.09004	1.09523	0.587246	0.66308	0.311382	0.371441	0.154082	0.192889	0.0695219	0.0937395
	136.4	2.35998	2.27436	1.95149	1.85515	1.1747	1.23956	0.63065	0.746171	0.326225	0.398789	0.168492	0.202388	0.0791976	0.0966025			136.4	1.62222	1.60401	1.15309	1.13867	0.691491	0.695281	0.372177	0.382887	0.191235	0.200145	0.0984809	0.105713	0.0475902	0.0510932			136.4	1.95587	1.89365	1.69509	1.60733	1.09115	1.09604	0.587886	0.663724	0.311716	0.371852	0.154492	0.193116	0.0695836	0.0938535
	136.6	2.36092	2.27485	1.9532	1.85624	1.17639	1.2407	0.631896	0.747011	0.327038	0.399285	0.169539	0.202652	0.0798908	0.0967315			136.6	1.62237	1.60432	1.15363	1.13921	0.692327	0.695772	0.37278	0.383215	0.191696	0.200332	0.0987784	0.105816	0.0478756	0.0511445			136.6	1.95612	1.89385	1.69591	1.60798	1.09228	1.09685	0.588422	0.664368	0.312049	0.372263	0.154506	0.193344	0.0696546	0.0939674
	136.8	2.36124	2.27534	1.9547	1.85733	1.17767	1.24183	0.632432	0.747851	0.32751	0.39978	0.169881	0.202916	0.0799164	0.0968606			136.8	1.62274	1.60463	1.15428	1.13974	0.692989	0.696262	0.373489	0.383541	0.19192	0.20052	0.0992299	0.10592	0.0476216	0.0511957			136.8	1.95654	1.89405	1.69653	1.60864	1.09322	1.09766	0.58872	0.665012	0.312286	0.372674	0.154648	0.193571	0.0697655	0.0940813
	137	2.36256	2.27583	1.9569	1.85842	1.17971	1.24297	0.63343	0.748691	0.328412	0.400275	0.171073	0.20318	0.0808217	0.0969896			137	1.62234	1.60493	1.15407	1.14027	0.692934	0.69675	0.373161	0.383867	0.191236	0.200707	0.0982396	0.106023	0.0470515	0.0512468			137	1.9576	1.89424	1.69813	1.60929	1.09464	1.09847	0.589832	0.665654	0.313481	0.373084	0.1551	0.193798	0.0704674	0.0941951
	137.2	2.36311	2.27632	1.95844	1.8595	1.18069	1.2441	0.634169	0.74953	0.329009	0.400771	0.171346	0.203443	0.081025	0.0971185			137.2	1.6225	1.60523	1.15439	1.14081	0.693406	0.697238	0.37309	0.384193	0.191189	0.200894	0.0978317	0.106127	0.0466361	0.0512979			137.2	1.95714	1.89444	1.69824	1.60994	1.09536	1.09927	0.590217	0.666296	0.313262	0.373494	0.154694	0.194025	0.0700665	0.0943089
	137.4	2.36332	2.2768	1.95965	1.86059	1.18217	1.24523	0.634821	0.750368	0.32923	0.401265	0.171261	0.203707	0.0812321	0.0972474			137.4	1.62313	1.60554	1.15507	1.14133	0.693858	0.697725	0.373103	0.384518	0.191172	0.20108	0.0977419	0.10623	0.0466035	0.051349			137.4	1.95712	1.89463	1.69844	1.61058	1.09567	1.10008	0.590325	0.666937	0.312869	0.373903	0.154387	0.194251	0.0697462	0.0944226
	137.6	2.36375	2.27729	1.96113	1.86167	1.1833	1.24636	0.634767	0.751206	0.329636	0.40176	0.171878	0.203971	0.0812592	0.0973763			137.6	1.62334	1.60584	1.15561	1.14186	0.693982	0.698211	0.372956	0.384843	0.191092	0.201267	0.0974095	0.106333	0.0460505	0.0514			137.6	1.9569	1.89483	1.69873	1.61123	1.09646	1.10088	0.591072	0.667577	0.312766	0.374312	0.155016	0.194478	0.0698008	0.0945362
	137.8	2.36411	2.27777	1.96223	1.86275	1.18455	1.24749	0.635405	0.752042	0.329923	0.402254	0.172035	0.204234	0.0815663	0.0975052			137.8	1.62334	1.60614	1.15584	1.14239	0.694195	0.698696	0.373136	0.385167	0.190971	0.201453	0.097559	0.106436	0.0455349	0.0514509			137.8	1.95744	1.89502	1.69933	1.61187	1.09705	1.10168	0.591923	0.668217	0.313266	0.374721	0.155326	0.194704	0.0699726	0.0946498
	138	2.36429	2.27824	1.96313	1.86382	1.18552	1.24862	0.635886	0.752879	0.329998	0.402749	0.171583	0.204497	0.0814827	0.097634			138	1.62309	1.60644	1.15585	1.14291	0.694138	0.699179	0.373073	0.385491	0.190224	0.201639	0.0972949	0.106539	0.0446376	0.0515018			138	1.95741	1.89521	1.69975	1.61251	1.09816	1.10248	0.59255	0.668856	0.313391	0.37513	0.155785	0.19493	0.0700014	0.0947633
	138.2	2.36428	2.27872	1.96426	1.8649	1.18643	1.24975	0.636773	0.753715	0.329998	0.403242	0.171512	0.204761	0.0813863	0.0977628			138.2	1.6234	1.60673	1.15642	1.14344	0.694552	0.699662	0.37311	0.385814	0.190029	0.201825	0.0974296	0.106642	0.0448085	0.0515526			138.2	1.95718	1.8954	1.69984	1.61315	1.09893	1.10328	0.593512	0.669494	0.313988	0.375538	0.155836	0.195157	0.0701433	0.0948767
	138.4	2.36519	2.27919	1.96576	1.86597	1.18786	1.25087	0.637854	0.75455	0.330751	0.403736	0.171629	0.205024	0.0822182	0.0978915			138.4	1.62406	1.60703	1.15704	1.14396	0.695362	0.700145	0.373446	0.386137	0.190305	0.20201	0.0973104	0.106745	0.0449736	0.0516034			138.4	1.95754	1.89559	1.7001	1.61379	1.09953	1.10408	0.594426	0.670132	0.314356	0.375946	0.155524	0.195383	0.0703389	0.0949901
	138.6	2.36575	2.27967	1.96663	1.86703	1.18907	1.25199	0.638651	0.755384	0.331483	0.40423	0.171778	0.205287	0.0823968	0.0980203			138.6	1.62413	1.60732	1.15742	1.14448	0.695897	0.700626	0.374221	0.38646	0.190552	0.202196	0.0971024	0.106847	0.0446064	0.0516542			138.6	1.95778	1.89578	1.7005	1.61442	1.10076	1.10487	0.595785	0.670768	0.315147	0.376353	0.156188	0.195608	0.0703322	0.0951034
	138.8	2.36648	2.28014	1.96774	1.8681	1.19055	1.25311	0.640015	0.756218	0.332469	0.404723	0.17196	0.20555	0.0827171	0.0981489			138.8	1.62467	1.60761	1.158	1.145	0.6964	0.701106	0.374433	0.386782	0.191238	0.202381	0.0973373	0.10695	0.0446039	0.0517048			138.8	1.95766	1.89596	1.70075	1.61505	1.10157	1.10566	0.596446	0.671404	0.315654	0.37676	0.156233	0.195834	0.0702996	0.0952167
	139	2.36733	2.2806	1.96916	1.86916	1.19174	1.25424	0.641057	0.757051	0.333344	0.405216	0.172129	0.205813	0.0831995	0.0982776			139	1.62517	1.6079	1.15879	1.14551	0.696665	0.701585	0.37499	0.387103	0.191666	0.202566	0.0973846	0.107052	0.0447299	0.0517555			139	1.95783	1.89615	1.70142	1.61568	1.10245	1.10646	0.597362	0.67204	0.316112	0.377167	0.156292	0.19606	0.07048	0.0953299
	139.2	2.3671	2.28107	1.9699	1.87022	1.1924	1.25535	0.641615	0.757884	0.333382	0.405709	0.171803	0.206076	0.0829266	0.0984062			139.2	1.62532	1.60819	1.15951	1.14603	0.696955	0.702064	0.37545	0.387424	0.191634	0.20275	0.0975186	0.107154	0.0451273	0.051806			139.2	1.95803	1.89633	1.70224	1.61631	1.10394	1.10725	0.598764	0.672674	0.3172	0.377574	0.156902	0.196285	0.0708377	0.095443
	139.4	2.36781	2.28153	1.97119	1.87128	1.19407	1.25647	0.642967	0.758716	0.334049	0.406201	0.171476	0.206339	0.0832618	0.0985348			139.4	1.62548	1.60848	1.16003	1.14654	0.697227	0.702541	0.375489	0.387744	0.191569	0.202935	0.097651	0.107256	0.0452945	0.0518565			139.4	1.95779	1.89652	1.70244	1.61694	1.10478	1.10804	0.599242	0.673308	0.31777	0.37798	0.15663	0.19651	0.0702874	0.0955561
	139.6	2.36767	2.28199	1.97224	1.87234	1.19506	1.25759	0.643783	0.759547	0.334513	0.406693	0.17128	0.206602	0.0833234	0.0986633			139.6	1.62604	1.60877	1.16054	1.14706	0.697957	0.703018	0.376355	0.388064	0.192019	0.203119	0.09809	0.107358	0.0460253	0.051907			139.6	1.9581	1.8967	1.7029	1.61756	1.10563	1.10882	0.599731	0.673941	0.318303	0.378386	0.156542	0.196735	0.0702193	0.0956691
	139.8	2.36798	2.28245	1.97395	1.87339	1.19627	1.2587	0.644821	0.760378	0.335196	0.407185	0.17149	0.206864	0.0834134	0.0987918			139.8	1.62624	1.60905	1.16153	1.14757	0.698893	0.703493	0.376751	0.388384	0.19257	0.203303	0.0985563	0.10746	0.0463343	0.0519574			139.8	1.95777	1.89688	1.70352	1.61819	1.10681	1.10961	0.600284	0.674574	0.318998	0.378792	0.157123	0.19696	0.0706851	0.0957821
	140	2.36803	2.28291	1.97516	1.87444	1.19794	1.25981	0.645579	0.761208	0.335561	0.407677	0.171601	0.207127	0.0834465	0.0989203			140	1.62657	1.60934	1.16269	1.14808	0.699771	0.703968	0.377219	0.388703	0.193052	0.203486	0.0990783	0.107562	0.046621	0.0520078			140	1.95776	1.89706	1.70389	1.61881	1.1078	1.1104	0.600775	0.675205	0.319108	0.379197	0.157386	0.197185	0.0708068	0.095895
	140.2	2.36834	2.28336	1.97615	1.87549	1.19916	1.26093	0.646327	0.762038	0.336313	0.408169	0.172295	0.207389	0.0835904	0.0990487			140.2	1.62672	1.60962	1.16354	1.14858	0.700654	0.704442	0.377563	0.389022	0.193414	0.20367	0.0993169	0.107663	0.0471707	0.0520581			140.2	1.95788	1.89724	1.70477	1.61943	1.1091	1.11118	0.601209	0.675836	0.319899	0.379602	0.157548	0.19741	0.0711415	0.0960078
	140.4	2.36835	2.28382	1.97706	1.87654	1.20032	1.26204	0.647216	0.762867	0.336723	0.40866	0.173031	0.207651	0.0837205	0.0991771			140.4	1.62687	1.6099	1.16421	1.14909	0.701333	0.704915	0.378172	0.38934	0.19379	0.203853	0.099676	0.107765	0.0478662	0.0521083			140.4	1.95779	1.89742	1.70584	1.62004	1.11006	1.11196	0.60152	0.676466	0.319806	0.380006	0.157633	0.197635	0.0712918	0.0961206
	140.6	2.36857	2.28427	1.97837	1.87758	1.20195	1.26315	0.647807	0.763695	0.337302	0.409151	0.173243	0.207914	0.0839469	0.0993055			140.6	1.62702	1.61018	1.16508	1.1496	0.702198	0.705387	0.378646	0.389658	0.19363	0.204036	0.0997554	0.107866	0.0480549	0.0521585			140.6	1.95793	1.8976	1.70648	1.62066	1.11088	1.11274	0.602144	0.677096	0.320052	0.380411	0.157829	0.197859	0.0714326	0.0962333
	140.8	2.36819	2.28472	1.97945	1.87862	1.20317	1.26425	0.648117	0.764523	0.337349	0.409642	0.173283	0.208176	0.0836095	0.0994338			140.8	1.62738	1.61046	1.16563	1.1501	0.702864	0.705858	0.379123	0.389975	0.193847	0.204219	0.0999144	0.107968	0.0480556	0.0522087			140.8	1.9589	1.89777	1.70812	1.62127	1.11266	1.11352	0.603119	0.677725	0.320836	0.380815	0.158677	0.198083	0.0719545	0.096346
	141	2.36881	2.28516	1.98111	1.87966	1.20489	1.26536	0.649257	0.76535	0.338059	0.410133	0.173881	0.208438	0.0838467	0.0995622			141	1.62748	1.61074	1.16617	1.1506	0.703243	0.706328	0.379273	0.390292	0.193838	0.204402	0.0995148	0.108069	0.0475774	0.0522588			141	1.95942	1.89795	1.7086	1.62188	1.11367	1.1143	0.603765	0.678353	0.321626	0.381218	0.158482	0.198307	0.0721932	0.0964586
	141.2	2.36827	2.28561	1.98219	1.88069	1.20604	1.26646	0.649791	0.766177	0.337628	0.410623	0.173695	0.2087	0.0830612	0.0996904			141.2	1.62809	1.61101	1.167	1.1511	0.70411	0.706797	0.379745	0.390608	0.193859	0.204584	0.099988	0.10817	0.0478	0.0523088			141.2	1.95911	1.89812	1.70868	1.62249	1.11425	1.11508	0.604338	0.67898	0.320966	0.381622	0.158102	0.198532	0.0718335	0.0965711
	141.4	2.3687	2.28605	1.98358	1.88173	1.20786	1.26757	0.650126	0.767002	0.338104	0.411114	0.174257	0.208962	0.083215	0.0998186			141.4	1.6282	1.61129	1.16759	1.1516	0.704397	0.707265	0.379977	0.390924	0.193806	0.204766	0.100016	0.108271	0.0474363	0.0523588			141.4	1.95939	1.8983	1.70924	1.6231	1.11516	1.11585	0.604703	0.679607	0.321097	0.382025	0.158495	0.198755	0.0719214	0.0966836
	141.6	2.36941	2.28649	1.98465	1.88276	1.20949	1.26867	0.651161	0.767828	0.338594	0.411604	0.175242	0.209224	0.0835518	0.0999468			141.6	1.62838	1.61156	1.16814	1.1521	0.704878	0.707733	0.380431	0.391239	0.19407	0.204948	0.100239	0.108372	0.047061	0.0524087			141.6	1.95946	1.89847	1.70956	1.6237	1.11597	1.11663	0.605401	0.680233	0.321379	0.382427	0.159069	0.198979	0.0719165	0.096796
	141.8	2.36908	2.28693	1.98559	1.88379	1.21118	1.26977	0.651708	0.768652	0.338673	0.412093	0.175128	0.209485	0.0832464	0.100075			141.8	1.62923	1.61184	1.1692	1.1526	0.705656	0.708199	0.381402	0.391554	0.194944	0.20513	0.101222	0.108473	0.0474746	0.0524586			141.8	1.95969	1.89864	1.70958	1.6243	1.11651	1.1174	0.605769	0.680858	0.321509	0.38283	0.159208	0.199203	0.0718325	0.0969084
	142	2.36923	2.28737	1.98657	1.88481	1.21222	1.27087	0.652262	0.769476	0.338732	0.412583	0.174972	0.209747	0.0829309	0.100203			142	1.62976	1.61211	1.16948	1.15309	0.706148	0.708665	0.381678	0.391869	0.194874	0.205311	0.101286	0.108573	0.0477905	0.0525084			142	1.95977	1.89881	1.70995	1.6249	1.11762	1.11817	0.606126	0.681483	0.322061	0.383232	0.159788	0.199426	0.07203	0.0970207
	142.2	2.36939	2.2878	1.98762	1.88584	1.21349	1.27196	0.653403	0.7703	0.339379	0.413072	0.175053	0.210009	0.0832718	0.100331			142.2	1.63051	1.61238	1.16983	1.15359	0.706531	0.70913	0.38198	0.392183	0.195475	0.205493	0.101598	0.108674	0.0477272	0.0525582			142.2	1.95957	1.89898	1.71068	1.6255	1.11868	1.11894	0.606962	0.682107	0.322664	0.383634	0.159966	0.19965	0.0722582	0.0971329
	142.4	2.37014	2.28824	1.98901	1.88686	1.21478	1.27306	0.654586	0.771123	0.340066	0.413561	0.175463	0.21027	0.0836285	0.100459			142.4	1.63057	1.61264	1.1695	1.15408	0.706926	0.709593	0.382404	0.392496	0.195919	0.205674	0.101258	0.108774	0.0472774	0.052608			142.4	1.95921	1.89914	1.71101	1.6261	1.1189	1.11971	0.607591	0.68273	0.322554	0.384035	0.159791	0.199873	0.0720092	0.0972451
	142.6	2.3706	2.28867	1.98965	1.88788	1.21614	1.27416	0.655465	0.771945	0.34074	0.41405	0.175687	0.210532	0.0832031	0.100587			142.6	1.6308	1.61291	1.16971	1.15457	0.707131	0.710056	0.382872	0.392809	0.195988	0.205854	0.101536	0.108875	0.0468814	0.0526576			142.6	1.95946	1.89931	1.71165	1.6267	1.11998	1.12047	0.608323	0.683352	0.323217	0.384436	0.160906	0.200096	0.0721052	0.0973572
	142.8	2.37119	2.2891	1.99063	1.88889	1.21769	1.27525	0.656414	0.772767	0.341272	0.414539	0.176209	0.210793	0.0832477	0.100715			142.8	1.63122	1.61318	1.16994	1.15506	0.707861	0.710518	0.382705	0.393122	0.196255	0.206035	0.101705	0.108975	0.0471027	0.0527072			142.8	1.95948	1.89948	1.71208	1.62729	1.12077	1.12124	0.609054	0.683974	0.323677	0.384837	0.161122	0.200319	0.0725358	0.0974692
	143	2.37137	2.28952	1.99156	1.88991	1.21854	1.27634	0.657071	0.773588	0.341704	0.415027	0.176163	0.211054	0.0831258	0.100843			143	1.63153	1.61344	1.17004	1.15555	0.70825	0.710979	0.3829	0.393434	0.196014	0.206215	0.10126	0.109075	0.0474152	0.0527568			143	1.95984	1.89964	1.7126	1.62788	1.12127	1.122	0.609873	0.684595	0.323988	0.385237	0.161379	0.200541	0.0727782	0.0975812
	143.2	2.3711	2.28995	1.99204	1.89092	1.21921	1.27743	0.657507	0.774408	0.34192	0.415515	0.175867	0.211315	0.0828592	0.100971			143.2	1.63184	1.6137	1.17013	1.15603	0.708446	0.71144	0.383497	0.393746	0.195893	0.206396	0.10109	0.109175	0.0476169	0.0528063			143.2	1.95967	1.89981	1.7128	1.62847	1.12239	1.12276	0.610787	0.685215	0.324641	0.385638	0.161474	0.200764	0.0726763	0.0976932
	143.4	2.37223	2.29037	1.99359	1.89193	1.22125	1.27852	0.659083	0.775228	0.342932	0.416003	0.176452	0.211576	0.0837504	0.101099			143.4	1.63233	1.61397	1.17044	1.15652	0.709076	0.711899	0.38372	0.394057	0.196169	0.206576	0.101465	0.109275	0.0476835	0.0528558			143.4	1.95944	1.89997	1.71294	1.62906	1.12293	1.12353	0.610595	0.685835	0.324684	0.386037	0.160958	0.200987	0.072462	0.0978051
	143.6	2.37238	2.29079	1.99447	1.89294	1.2221	1.27961	0.659805	0.776047	0.343445	0.416491	0.176629	0.211837	0.0835727	0.101227			143.6	1.63235	1.61423	1.17065	1.157	0.709667	0.712358	0.384114	0.394368	0.196451	0.206755	0.101389	0.109374	0.0479424	0.0529052			143.6	1.9596	1.90013	1.71378	1.62964	1.12393	1.12429	0.611417	0.686454	0.325158	0.386437	0.161013	0.201209	0.0732233	0.0979169
	143.8	2.37269	2.29121	1.99598	1.89394	1.22375	1.28069	0.660772	0.776865	0.344359	0.416978	0.177215	0.212098	0.0839242	0.101355			143.8	1.63192	1.61449	1.17082	1.15749	0.710076	0.712815	0.38395	0.394678	0.196054	0.206935	0.101653	0.109474	0.0478169	0.0529546			143.8	1.95949	1.90029	1.71476	1.63023	1.12507	1.12504	0.61182	0.687072	0.32572	0.386836	0.161285	0.201431	0.0738467	0.0980286
	144	2.37278	2.29163	1.99645	1.89494	1.225	1.28178	0.661275	0.777683	0.344374	0.417465	0.177724	0.212359	0.0842292	0.101483			144	1.63175	1.61475	1.17104	1.15797	0.710262	0.713272	0.383974	0.394988	0.195968	0.207114	0.101419	0.109574	0.0478131	0.0530039			144	1.95968	1.90045	1.71593	1.63081	1.12598	1.1258	0.612655	0.687689	0.326336	0.387235	0.161609	0.201653	0.074457	0.0981403
	144.2	2.37299	2.29204	1.99734	1.89594	1.22632	1.28286	0.662147	0.778501	0.344479	0.417952	0.178109	0.212619	0.084459	0.10161			144.2	1.63203	1.615	1.17158	1.15845	0.710834	0.713728	0.384014	0.395298	0.196072	0.207293	0.101531	0.109673	0.0483423	0.0530532			144.2	1.96019	1.90061	1.7172	1.63139	1.12759	1.12656	0.613499	0.688306	0.327009	0.387634	0.162077	0.201875	0.0752159	0.098252
	144.4	2.37327	2.29246	1.99846	1.89694	1.22764	1.28394	0.663033	0.779318	0.344455	0.418439	0.178499	0.21288	0.0847306	0.101738			144.4	1.63205	1.61526	1.17182	1.15893	0.71115	0.714183	0.384538	0.395607	0.196256	0.207472	0.101596	0.109772	0.0484177	0.0531024			144.4	1.9602	1.90077	1.71803	1.63197	1.12875	1.12731	0.614363	0.688922	0.326847	0.388032	0.162365	0.202097	0.0755433	0.0983635
	144.6	2.37401	2.29287	2.00048	1.89793	1.22942	1.28503	0.664262	0.780134	0.344941	0.418926	0.179149	0.213141	0.0854088	0.101866			144.6	1.63236	1.61551	1.17244	1.1594	0.711633	0.714637	0.384735	0.395915	0.196427	0.207651	0.101702	0.109872	0.0483478	0.0531515			144.6	1.96113	1.90093	1.71891	1.63255	1.13011	1.12806	0.615546	0.689538	0.327453	0.38843	0.163177	0.202319	0.0758629	0.098475
	144.8	2.37438	2.29328	2.00197	1.89893	1.23056	1.2861	0.665227	0.780949	0.345124	0.419412	0.179859	0.213401	0.0856882	0.101993			144.8	1.63251	1.61577	1.1728	1.15988	0.711687	0.71509	0.385152	0.396223	0.196651	0.207829	0.101505	0.109971	0.0478964	0.0532006			144.8	1.96152	1.90108	1.71994	1.63312	1.13175	1.12881	0.616521	0.690152	0.328069	0.388827	0.16354	0.20254	0.0758835	0.0985865
	145	2.3749	2.29369	2.00356	1.89992	1.23194	1.28718	0.666169	0.781764	0.345424	0.419898	0.180268	0.213661	0.0857894	0.102121			145	1.6326	1.61602	1.17357	1.16035	0.711733	0.715542	0.385228	0.396531	0.196791	0.208007	0.101629	0.11007	0.0474465	0.0532497			145	1.96159	1.90124	1.71973	1.63369	1.13255	1.12956	0.617156	0.690766	0.328003	0.389225	0.162906	0.202761	0.0756175	0.0986979
	145.2	2.3752	2.2941	2.00491	1.90091	1.23363	1.28826	0.666863	0.782579	0.345248	0.420384	0.180676	0.213921	0.085934	0.102249			145.2	1.63299	1.61627	1.17416	1.16083	0.712222	0.715994	0.385274	0.396838	0.196579	0.208185	0.10191	0.110168	0.0473911	0.0532987			145.2	1.96146	1.90139	1.72035	1.63427	1.13376	1.13031	0.618025	0.69138	0.328045	0.389622	0.16323	0.202983	0.0754361	0.0988092
	145.4	2.37576	2.2945	2.00645	1.90189	1.23508	1.28933	0.668089	0.783392	0.346071	0.42087	0.181707	0.214182	0.0868986	0.102376			145.4	1.63309	1.61652	1.17456	1.1613	0.712605	0.716444	0.385439	0.397145	0.196795	0.208363	0.10191	0.110267	0.0471466	0.0533476			145.4	1.96221	1.90155	1.72115	1.63483	1.13546	1.13106	0.619114	0.691992	0.328819	0.390018	0.163722	0.203204	0.0757141	0.0989205
	145.6	2.37565	2.2949	2.00771	1.90288	1.23647	1.29041	0.669472	0.784206	0.346319	0.421355	0.182128	0.214442	0.0869807	0.102504			145.6	1.63355	1.61677	1.17555	1.16177	0.712971	0.716894	0.385891	0.397451	0.197392	0.20854	0.102125	0.110366	0.0473186	0.0533965			145.6	1.9625	1.9017	1.72146	1.6354	1.13597	1.13181	0.619703	0.692604	0.329042	0.390415	0.16367	0.203425	0.0751744	0.0990317
	145.8	2.37596	2.2953	2.00902	1.90386	1.23754	1.29148	0.67012	0.785018	0.346575	0.42184	0.182287	0.214702	0.0869371	0.102631			145.8	1.63393	1.61702	1.17627	1.16224	0.713311	0.717343	0.386294	0.397757	0.197979	0.208718	0.102462	0.110464	0.0476138	0.0534454			145.8	1.96256	1.90185	1.72149	1.63597	1.13695	1.13255	0.619839	0.693215	0.329391	0.390811	0.163629	0.203646	0.0747781	0.0991429
	146	2.37643	2.2957	2.01025	1.90484	1.23832	1.29255	0.670934	0.78583	0.34708	0.422325	0.182342	0.214962	0.0870518	0.102759			146	1.63414	1.61726	1.17652	1.1627	0.713657	0.717791	0.386319	0.398062	0.198112	0.208895	0.102466	0.110563	0.0478408	0.0534942			146	1.96306	1.902	1.72245	1.63653	1.13864	1.1333	0.620895	0.693826	0.330107	0.391207	0.163815	0.203866	0.0751769	0.099254
	146.2	2.3765	2.2961	2.01138	1.90581	1.23927	1.29362	0.671826	0.786641	0.347592	0.42281	0.182394	0.215221	0.0867552	0.102886			146.2	1.63483	1.61751	1.17728	1.16317	0.714477	0.718238	0.386872	0.398367	0.198666	0.209072	0.102775	0.110661	0.0481408	0.0535429			146.2	1.9629	1.90215	1.723	1.63709	1.13943	1.13404	0.621944	0.694436	0.330518	0.391602	0.164129	0.204087	0.0748021	0.099365
	146.4	2.37673	2.2965	2.01232	1.90679	1.24045	1.29469	0.672858	0.787452	0.348032	0.423294	0.182547	0.215481	0.0863845	0.103013			146.4	1.63519	1.61775	1.17797	1.16364	0.715436	0.718684	0.387128	0.398672	0.199092	0.209248	0.102617	0.110759	0.0485331	0.0535916			146.4	1.9628	1.9023	1.72259	1.63765	1.13944	1.13478	0.622188	0.695045	0.330214	0.391997	0.163799	0.204307	0.0743433	0.099476
	146.6	2.37685	2.29689	2.01274	1.90776	1.24164	1.29576	0.673412	0.788262	0.348606	0.423779	0.182901	0.215741	0.0864515	0.103141			146.6	1.63588	1.61799	1.17903	1.1641	0.716129	0.719129	0.387158	0.398976	0.19929	0.209425	0.102591	0.110858	0.0486237	0.0536403			146.6	1.96306	1.90245	1.72317	1.63821	1.14068	1.13552	0.622924	0.695653	0.331043	0.392392	0.164354	0.204528	0.0745926	0.0995869
	146.8	2.37661	2.29728	2.01328	1.90873	1.24286	1.29682	0.673739	0.789072	0.349199	0.424263	0.182987	0.216	0.0865211	0.103268			146.8	1.63659	1.61824	1.17957	1.16456	0.717014	0.719574	0.387309	0.39928	0.199443	0.209601	0.102185	0.110956	0.0490993	0.0536889			146.8	1.96338	1.9026	1.72351	1.63877	1.1417	1.13625	0.624232	0.696261	0.331437	0.392786	0.164216	0.204748	0.0746046	0.0996978
	147	2.37631	2.29767	2.0138	1.9097	1.24406	1.29789	0.674179	0.789881	0.350151	0.424746	0.1828	0.21626	0.0861859	0.103395			147	1.63715	1.61848	1.1802	1.16502	0.717107	0.720017	0.387867	0.399583	0.199692	0.209777	0.101845	0.111053	0.0491838	0.0537374			147	1.96325	1.90274	1.72366	1.63932	1.14214	1.13699	0.624756	0.696868	0.331815	0.393181	0.163955	0.204968	0.0745961	0.0998086
	147.2	2.37677	2.29806	2.01455	1.91066	1.24547	1.29895	0.674866	0.790689	0.351231	0.42523	0.183069	0.216519	0.0860812	0.103522			147.2	1.63757	1.61872	1.18102	1.16548	0.717777	0.72046	0.38859	0.399886	0.199746	0.209953	0.10237	0.111151	0.0491778	0.0537859			147.2	1.96339	1.90289	1.72358	1.63988	1.14324	1.13773	0.625585	0.697474	0.332261	0.393574	0.16397	0.205188	0.0746384	0.0999193
	147.4	2.37748	2.29845	2.01549	1.91162	1.24735	1.30001	0.675688	0.791497	0.351946	0.425713	0.183409	0.216778	0.0866244	0.10365			147.4	1.63767	1.61895	1.18167	1.16594	0.718611	0.720902	0.389292	0.400188	0.199906	0.210128	0.10269	0.111249	0.0493446	0.0538344			147.4	1.96325	1.90303	1.72411	1.64043	1.14399	1.13846	0.625813	0.69808	0.33248	0.393968	0.163747	0.205407	0.0746282	0.10003
	147.6	2.3774	2.29883	2.01628	1.91258	1.24813	1.30107	0.67643	0.792304	0.35274	0.426196	0.183141	0.217038	0.0864998	0.103777			147.6	1.63736	1.61919	1.18198	1.1664	0.719258	0.721343	0.389947	0.40049	0.20004	0.210304	0.102773	0.111346	0.0496551	0.0538827			147.6	1.9633	1.90318	1.72481	1.64098	1.14463	1.13919	0.626778	0.698685	0.333143	0.394361	0.16387	0.205627	0.0751663	0.100141
	147.8	2.37743	2.29921	2.01741	1.91354	1.24986	1.30213	0.677142	0.79311	0.35343	0.426679	0.183393	0.217297	0.0872424	0.103904			147.8	1.63822	1.61943	1.18286	1.16685	0.720424	0.721783	0.390974	0.400791	0.20052	0.210479	0.103728	0.111444	0.0504536	0.0539311			147.8	1.96347	1.90332	1.72522	1.64153	1.14526	1.13992	0.627216	0.699289	0.33346	0.394754	0.164049	0.205846	0.0753578	0.100251
	148	2.37755	2.2996	2.01788	1.9145	1.25054	1.30319	0.677256	0.793916	0.353493	0.427162	0.183396	0.217556	0.0869996	0.104031			148	1.63855	1.61966	1.18343	1.16731	0.721304	0.722223	0.391386	0.401092	0.2008	0.210654	0.103774	0.111541	0.0510974	0.0539794			148	1.96369	1.90346	1.72644	1.64207	1.14663	1.14065	0.628396	0.699893	0.333978	0.395147	0.164954	0.206066	0.0760325	0.100362
	148.2	2.37784	2.29998	2.01885	1.91545	1.25229	1.30424	0.678424	0.794722	0.353975	0.427644	0.183174	0.217815	0.0870336	0.104158			148.2	1.63937	1.6199	1.18426	1.16776	0.721684	0.722661	0.391911	0.401393	0.201337	0.210828	0.104057	0.111639	0.0517418	0.0540276			148.2	1.96334	1.9036	1.72705	1.64262	1.14771	1.14138	0.629173	0.700496	0.334337	0.395539	0.165585	0.206285	0.07628	0.100472
	148.4	2.37846	2.30035	2.01999	1.9164	1.25378	1.3053	0.678963	0.795527	0.354573	0.428127	0.183313	0.218074	0.0872285	0.104285			148.4	1.63941	1.62013	1.18431	1.16821	0.721816	0.723099	0.392529	0.401693	0.201746	0.211003	0.104175	0.111736	0.0514979	0.0540758			148.4	1.96276	1.90375	1.72724	1.64316	1.14833	1.14211	0.629956	0.701098	0.334	0.395931	0.165794	0.206504	0.0763438	0.100582
	148.6	2.37847	2.30073	2.02121	1.91735	1.25484	1.30635	0.679504	0.796331	0.354895	0.428609	0.183445	0.218332	0.0874035	0.104412			148.6	1.63992	1.62036	1.18483	1.16866	0.722334	0.723536	0.392724	0.401992	0.201994	0.211177	0.104595	0.111833	0.051313	0.0541239			148.6	1.96292	1.90388	1.72816	1.6437	1.14936	1.14284	0.630953	0.7017	0.334517	0.396323	0.16647	0.206723	0.0765311	0.100693
	148.8	2.37843	2.3011	2.02233	1.9183	1.25571	1.3074	0.67974	0.797134	0.355052	0.42909	0.183057	0.218591	0.0872524	0.104539			148.8	1.64006	1.62059	1.18514	1.16911	0.722279	0.723972	0.392746	0.402292	0.202011	0.211351	0.104746	0.11193	0.0514471	0.054172			148.8	1.96224	1.90402	1.72865	1.64424	1.14979	1.14356	0.631257	0.702301	0.334552	0.396714	0.166322	0.206942	0.0761657	0.100803
	149	2.37865	2.30148	2.02341	1.91925	1.25676	1.30845	0.680529	0.797937	0.354606	0.429572	0.182644	0.21885	0.0871319	0.104666			149	1.64003	1.62082	1.1854	1.16956	0.722504	0.724407	0.392942	0.40259	0.201997	0.211525	0.105064	0.112026	0.0512565	0.05422			149	1.96235	1.90416	1.72865	1.64478	1.15053	1.14428	0.631576	0.702901	0.334317	0.397105	0.166123	0.20716	0.0760498	0.100913
	149.2	2.37919	2.30185	2.02502	1.92019	1.2582	1.3095	0.681757	0.79874	0.354834	0.430053	0.183169	0.219108	0.0878778	0.104793			149.2	1.63976	1.62105	1.18551	1.17001	0.722618	0.724841	0.392893	0.402889	0.201662	0.211699	0.104888	0.112123	0.0511095	0.054268			149.2	1.96232	1.9043	1.72988	1.64531	1.15122	1.14501	0.631806	0.7035	0.335133	0.397496	0.166484	0.207379	0.0760221	0.101023
	149.4	2.37964	2.30222	2.02625	1.92113	1.25921	1.31055	0.683165	0.799541	0.355149	0.430534	0.183576	0.219366	0.0882988	0.10492			149.4	1.6399	1.62127	1.186	1.17045	0.722715	0.725275	0.392928	0.403187	0.201699	0.211872	0.104861	0.11222	0.0511052	0.054316			149.4	1.96246	1.90444	1.73026	1.64585	1.15203	1.14573	0.632473	0.704099	0.33541	0.397886	0.166574	0.207597	0.075619	0.101134
	149.6	2.38036	2.30259	2.02753	1.92207	1.26033	1.3116	0.684458	0.800343	0.35493	0.431015	0.183553	0.219625	0.0882081	0.105047			149.6	1.63972	1.6215	1.18648	1.17089	0.722906	0.725707	0.392742	0.403484	0.201777	0.212046	0.104792	0.112316	0.0510394	0.0543639			149.6	1.96184	1.90457	1.73004	1.64638	1.15211	1.14645	0.632024	0.704697	0.335468	0.398276	0.166223	0.207815	0.0748021	0.101244
	149.8	2.38117	2.30295	2.02861	1.923	1.26134	1.31264	0.685157	0.801143	0.35504	0.431496	0.183676	0.219883	0.0880551	0.105173			149.8	1.6399	1.62173	1.18695	1.17134	0.723544	0.726139	0.39286	0.403781	0.201891	0.212219	0.105023	0.112413	0.0512619	0.0544117			149.8	1.96128	1.90471	1.7301	1.64691	1.15292	1.14716	0.631774	0.705295	0.335553	0.398666	0.165983	0.208033	0.0750421	0.101354
	150	2.38152	2.30332	2.02979	1.92394	1.26234	1.31369	0.685686	0.801943	0.355407	0.431976	0.183883	0.220141	0.0878349	0.1053			150	1.6402	1.62195	1.18769	1.17178	0.724127	0.72657	0.392923	0.404078	0.201812	0.212391	0.105079	0.112509	0.0514261	0.0544595			150	1.96146	1.90484	1.73096	1.64744	1.15418	1.14788	0.632475	0.705892	0.335881	0.399056	0.166232	0.208251	0.0757043	0.101463
	150.2	2.38162	2.30368	2.03083	1.92487	1.26377	1.31473	0.687009	0.802743	0.356152	0.432456	0.184678	0.220399	0.0879386	0.105427			150.2	1.64017	1.62217	1.18791	1.17222	0.72427	0.727	0.392686	0.404374	0.20176	0.212564	0.104781	0.112605	0.0509623	0.0545072			150.2	1.96208	1.90497	1.73134	1.64797	1.1545	1.1486	0.632987	0.706488	0.336608	0.399445	0.16625	0.208469	0.0758171	0.101573
	150.4	2.38168	2.30404	2.03157	1.9258	1.26545	1.31577	0.687767	0.803541	0.356325	0.432936	0.185134	0.220657	0.0882544	0.105554			150.4	1.64034	1.62239	1.18821	1.17266	0.724676	0.72743	0.392908	0.40467	0.202013	0.212736	0.104412	0.112701	0.0504201	0.0545549			150.4	1.96264	1.90511	1.73185	1.64849	1.15535	1.14931	0.6334	0.707083	0.337033	0.399834	0.166231	0.208687	0.0763401	0.101683
	150.6	2.38203	2.3044	2.03256	1.92672	1.26702	1.31681	0.688737	0.80434	0.357045	0.433416	0.185766	0.220915	0.0888719	0.10568			150.6	1.64065	1.62261	1.1885	1.1731	0.725211	0.727858	0.392986	0.404965	0.202078	0.212909	0.10414	0.112797	0.0498373	0.0546025			150.6	1.96272	1.90524	1.73256	1.64902	1.15606	1.15002	0.633905	0.707678	0.337283	0.400222	0.166189	0.208905	0.0763179	0.101793
	150.8	2.38171	2.30476	2.03357	1.92765	1.26828	1.31785	0.689167	0.805137	0.357742	0.433895	0.186068	0.221173	0.0888354	0.105807			150.8	1.64063	1.62283	1.18857	1.17353	0.72515	0.728286	0.393321	0.40526	0.201657	0.21308	0.103806	0.112893	0.049472	0.0546501			150.8	1.96291	1.90537	1.7332	1.64954	1.157	1.15073	0.634992	0.708272	0.337766	0.400611	0.166595	0.209122	0.0764698	0.101902
	151	2.38211	2.30512	2.03447	1.92857	1.26967	1.31889	0.690048	0.805934	0.358542	0.434375	0.186535	0.221431	0.0888381	0.105934			151	1.6405	1.62305	1.18924	1.17397	0.725385	0.728713	0.39355	0.405554	0.202174	0.213252	0.103855	0.112989	0.0491564	0.0546977			151	1.96322	1.9055	1.73376	1.65006	1.15804	1.15144	0.635293	0.708865	0.338434	0.400999	0.166768	0.209339	0.0766827	0.102012
	151.2	2.38223	2.30547	2.03555	1.92949	1.27097	1.31992	0.69083	0.806731	0.358966	0.434854	0.186877	0.221688	0.0891863	0.10606			151.2	1.64014	1.62327	1.18959	1.1744	0.725897	0.729139	0.39388	0.405848	0.202007	0.213424	0.10404	0.113084	0.0490479	0.0547451			151.2	1.96401	1.90563	1.7347	1.65058	1.15945	1.15215	0.636681	0.709458	0.339313	0.401386	0.167357	0.209556	0.0768367	0.102122
	151.4	2.38227	2.30582	2.03655	1.93041	1.27235	1.32096	0.691505	0.807527	0.359067	0.435332	0.187134	0.221946	0.0898216	0.106187			151.4	1.63987	1.62349	1.18971	1.17483	0.725887	0.729564	0.394027	0.406142	0.202105	0.213595	0.103512	0.11318	0.048929	0.0547926			151.4	1.9641	1.90576	1.73516	1.6511	1.1602	1.15286	0.637097	0.71005	0.339691	0.401774	0.167485	0.209773	0.0766482	0.102231
	151.6	2.3818	2.30618	2.03736	1.93133	1.27313	1.32199	0.69197	0.808322	0.359381	0.435811	0.186773	0.222203	0.089871	0.106313			151.6	1.63969	1.6237	1.19005	1.17526	0.726958	0.729988	0.394648	0.406435	0.20231	0.213766	0.10386	0.113275	0.0490828	0.05484			151.6	1.96454	1.90588	1.7355	1.65161	1.16152	1.15357	0.63786	0.710642	0.3401	0.402161	0.167988	0.20999	0.0769889	0.102341
	151.8	2.38137	2.30653	2.03825	1.93224	1.27496	1.32302	0.692451	0.809117	0.359727	0.436289	0.187002	0.222461	0.0901279	0.10644			151.8	1.63992	1.62392	1.19041	1.17569	0.727358	0.730412	0.394997	0.406728	0.202809	0.213937	0.104205	0.113371	0.0497084	0.0548873			151.8	1.96462	1.90601	1.73616	1.65213	1.16305	1.15427	0.638379	0.711232	0.340236	0.402547	0.168363	0.210207	0.0769526	0.10245
	152	2.38132	2.30687	2.03897	1.93315	1.27588	1.32406	0.692642	0.809911	0.359792	0.436768	0.18655	0.222718	0.0899035	0.106566			152	1.63939	1.62413	1.1905	1.17612	0.72779	0.730834	0.394974	0.40702	0.202426	0.214108	0.103826	0.113466	0.0495462	0.0549346			152	1.96413	1.90614	1.73656	1.65264	1.1644	1.15498	0.639086	0.711822	0.340647	0.402934	0.168615	0.210424	0.0771973	0.102559
	152.2	2.38122	2.30722	2.03989	1.93406	1.27747	1.32508	0.693486	0.810704	0.360326	0.437245	0.186576	0.222975	0.0900597	0.106692			152.2	1.63987	1.62434	1.19068	1.17655	0.728067	0.731256	0.395194	0.407312	0.202632	0.214278	0.1038	0.113561	0.0491837	0.0549818			152.2	1.96426	1.90626	1.73676	1.65315	1.16523	1.15568	0.640197	0.712412	0.341459	0.40332	0.169421	0.21064	0.0775836	0.102669
	152.4	2.38149	2.30757	2.04156	1.93497	1.27884	1.32611	0.694434	0.811497	0.361232	0.437723	0.187004	0.223232	0.0901659	0.106819			152.4	1.63957	1.62455	1.19053	1.17698	0.728274	0.731677	0.395626	0.407604	0.20224	0.214449	0.103996	0.113656	0.0486848	0.055029			152.4	1.96433	1.90639	1.73746	1.65366	1.16636	1.15638	0.640888	0.713001	0.341672	0.403706	0.169503	0.210856	0.0775927	0.102778
	152.6	2.38148	2.30791	2.0425	1.93588	1.27961	1.32714	0.695073	0.81229	0.361813	0.438201	0.186942	0.223489	0.0900034	0.106945			152.6	1.63954	1.62477	1.19067	1.1774	0.728601	0.732098	0.395624	0.407895	0.202208	0.214619	0.10388	0.113751	0.0484676	0.0550761			152.6	1.96408	1.90651	1.73787	1.65417	1.16728	1.15708	0.641327	0.713589	0.342041	0.404091	0.169722	0.211073	0.0772034	0.102887
	152.8	2.38161	2.30825	2.0438	1.93678	1.28072	1.32817	0.69573	0.813081	0.362058	0.438678	0.186939	0.223746	0.0898911	0.107071			152.8	1.63949	1.62497	1.19066	1.17783	0.728531	0.732517	0.395698	0.408185	0.201879	0.214788	0.103545	0.113846	0.0479283	0.0551232			152.8	1.9638	1.90664	1.73803	1.65467	1.1675	1.15778	0.641557	0.714176	0.342138	0.404477	0.169655	0.211289	0.0765453	0.102996
	153	2.38181	2.30859	2.04485	1.93768	1.28155	1.32919	0.69702	0.813873	0.36168	0.439155	0.187309	0.224003	0.0897976	0.107198			153	1.6388	1.62518	1.19074	1.17825	0.728645	0.732936	0.395706	0.408475	0.201794	0.214958	0.103243	0.11394	0.0474578	0.0551703			153	1.96434	1.90676	1.73814	1.65518	1.16884	1.15848	0.641921	0.714763	0.342694	0.404861	0.16981	0.211505	0.0767715	0.103105
	153.2	2.38227	2.30893	2.046	1.93858	1.2828	1.33021	0.698437	0.814663	0.362654	0.439632	0.1879	0.22426	0.0899541	0.107324			153.2	1.63933	1.62539	1.19156	1.17867	0.728943	0.733354	0.396025	0.408765	0.202599	0.215128	0.103525	0.114035	0.047553	0.0552173			153.2	1.96447	1.90688	1.7384	1.65568	1.16966	1.15917	0.642506	0.715349	0.343423	0.405246	0.170116	0.21172	0.076838	0.103214
	153.4	2.38264	2.30927	2.04615	1.93948	1.28377	1.33123	0.699448	0.815453	0.362866	0.440108	0.187793	0.224517	0.0898194	0.10745			153.4	1.63997	1.6256	1.19216	1.17909	0.729531	0.733771	0.396446	0.409054	0.202872	0.215297	0.103765	0.114129	0.0475948	0.0552642			153.4	1.96421	1.907	1.73815	1.65618	1.17039	1.15987	0.643495	0.715934	0.343809	0.40563	0.170347	0.211936	0.0768735	0.103323
	153.6	2.38345	2.30961	2.04779	1.94037	1.28489	1.33225	0.700655	0.816243	0.3637	0.440585	0.188293	0.224773	0.0897137	0.107576			153.6	1.64006	1.6258	1.19242	1.17951	0.730441	0.734187	0.39653	0.409343	0.202989	0.215466	0.103969	0.114224	0.0475395	0.0553111			153.6	1.96423	1.90712	1.73828	1.65668	1.17107	1.16056	0.643973	0.716519	0.344227	0.406014	0.17031	0.212152	0.077494	0.103432
	153.8	2.38388	2.30994	2.0485	1.94127	1.28626	1.33327	0.70128	0.817031	0.364609	0.441061	0.188313	0.22503	0.0894415	0.107702			153.8	1.6406	1.62601	1.19318	1.17993	0.731282	0.734602	0.397296	0.409632	0.203474	0.215635	0.103897	0.114318	0.0480784	0.0553579			153.8	1.96399	1.90724	1.7389	1.65718	1.1719	1.16125	0.644609	0.717103	0.344602	0.406398	0.17052	0.212367	0.078088	0.103541
	154	2.38448	2.31027	2.04916	1.94216	1.28751	1.33429	0.701988	0.81782	0.365323	0.441537	0.189091	0.225286	0.0895393	0.107828			154	1.64088	1.62621	1.19379	1.18035	0.731741	0.735017	0.397804	0.40992	0.203755	0.215803	0.103812	0.114412	0.0482723	0.0554047			154	1.96466	1.90736	1.7395	1.65767	1.17291	1.16194	0.645566	0.717686	0.345267	0.406781	0.170943	0.212582	0.0783488	0.103649
	154.2	2.38475	2.31061	2.04998	1.94304	1.28909	1.33531	0.703329	0.818607	0.366269	0.442012	0.189733	0.225542	0.0899655	0.107954			154.2	1.64138	1.62641	1.19425	1.18076	0.732253	0.735431	0.398646	0.410208	0.204626	0.215972	0.104016	0.114506	0.0484779	0.0554515			154.2	1.96505	1.90748	1.73966	1.65817	1.17307	1.16263	0.646344	0.718269	0.345511	0.407164	0.170542	0.212798	0.0784904	0.103758
	154.4	2.38494	2.31094	2.05077	1.94393	1.29032	1.33632	0.704061	0.819394	0.366521	0.442488	0.189679	0.225799	0.0899987	0.10808			154.4	1.64184	1.62661	1.19459	1.18118	0.73265	0.735844	0.398969	0.410495	0.205078	0.21614	0.103658	0.1146	0.0483739	0.0554982			154.4	1.96511	1.9076	1.74034	1.65866	1.17391	1.16332	0.647348	0.718851	0.345755	0.407547	0.171421	0.213013	0.0787263	0.103867
	154.6	2.38542	2.31127	2.05163	1.94482	1.2916	1.33734	0.705126	0.820181	0.367456	0.442963	0.190071	0.226055	0.0902366	0.108206			154.6	1.64214	1.62682	1.19504	1.18159	0.733013	0.736256	0.399323	0.410782	0.20478	0.216308	0.103854	0.114694	0.0488801	0.0555448			154.6	1.96502	1.90771	1.74089	1.65915	1.17418	1.16401	0.648129	0.719433	0.345791	0.40793	0.171247	0.213227	0.0782988	0.103975
	154.8	2.38545	2.31159	2.05264	1.9457	1.29281	1.33835	0.705408	0.820967	0.367831	0.443438	0.190424	0.226311	0.090414	0.108332			154.8	1.64225	1.62702	1.19557	1.182	0.732954	0.736667	0.399393	0.411068	0.204907	0.216476	0.103604	0.114788	0.0491972	0.0555914			154.8	1.96507	1.90783	1.74197	1.65964	1.17543	1.1647	0.649126	0.720013	0.34682	0.408312	0.17166	0.213442	0.078599	0.104084
	155	2.38554	2.31192	2.05336	1.94658	1.29403	1.33936	0.706129	0.821752	0.36811	0.443913	0.190812	0.226567	0.0905426	0.108458			155	1.64249	1.62721	1.19657	1.18241	0.733815	0.737078	0.399798	0.411354	0.205916	0.216643	0.104209	0.114882	0.0498402	0.0556379			155	1.96517	1.90794	1.74216	1.66013	1.17579	1.16538	0.649183	0.720593	0.347045	0.408694	0.171223	0.213657	0.0784298	0.104192
	155.2	2.38514	2.31224	2.05401	1.94746	1.29539	1.34037	0.706659	0.822537	0.368314	0.444387	0.190669	0.226823	0.0906899	0.108584			155.2	1.64306	1.62741	1.19737	1.18282	0.734572	0.737488	0.400482	0.41164	0.206368	0.216811	0.105162	0.114975	0.050506	0.0556845			155.2	1.96481	1.90806	1.74251	1.66062	1.17608	1.16606	0.649855	0.721173	0.347162	0.409075	0.171089	0.213871	0.0782599	0.104301
	155.4	2.3856	2.31256	2.05505	1.94833	1.29696	1.34138	0.707316	0.823321	0.368808	0.444862	0.191	0.227079	0.0913001	0.10871			155.4	1.64396	1.62761	1.198	1.18323	0.735193	0.737897	0.40054	0.411925	0.206489	0.216978	0.10532	0.115069	0.0507178	0.0557309			155.4	1.96474	1.90817	1.74251	1.6611	1.17652	1.16675	0.650005	0.721752	0.34689	0.409456	0.170735	0.214086	0.077963	0.104409
	155.6	2.3853	2.31289	2.0557	1.94921	1.298	1.34239	0.70748	0.824105	0.36927	0.445336	0.190782	0.227334	0.0915367	0.108836			155.6	1.64414	1.6278	1.1984	1.18364	0.735936	0.738305	0.401391	0.412209	0.206526	0.217145	0.106018	0.115162	0.0511773	0.0557773			155.6	1.96444	1.90829	1.74269	1.66159	1.17745	1.16743	0.650258	0.72233	0.346992	0.409837	0.170742	0.2143	0.0777236	0.104517
	155.8	2.38569	2.31321	2.05714	1.95008	1.29988	1.34339	0.708337	0.824888	0.369855	0.44581	0.191379	0.22759	0.0921857	0.108962			155.8	1.6442	1.628	1.19874	1.18404	0.736407	0.738713	0.401802	0.412494	0.206562	0.217312	0.10639	0.115255	0.0516625	0.0558237			155.8	1.96423	1.9084	1.74352	1.66207	1.17813	1.16811	0.650688	0.722907	0.347429	0.410218	0.17031	0.214514	0.0771292	0.104625
	156	2.38597	2.31352	2.05795	1.95095	1.30086	1.3444	0.708797	0.82567	0.370334	0.446283	0.191489	0.227846	0.0925464	0.109087			156	1.64448	1.62819	1.19933	1.18445	0.737159	0.739119	0.402049	0.412778	0.206211	0.217478	0.106365	0.115348	0.0512883	0.05587			156	1.9638	1.90851	1.74338	1.66255	1.17874	1.16879	0.651122	0.723484	0.347474	0.410598	0.170166	0.214728	0.0768291	0.104733
	156.2	2.38624	2.31384	2.05877	1.95182	1.30243	1.3454	0.709763	0.826452	0.371144	0.446757	0.192312	0.228101	0.0927844	0.109213			156.2	1.64481	1.62839	1.19936	1.18485	0.737556	0.739525	0.402373	0.413061	0.206112	0.217645	0.106376	0.115441	0.0512483	0.0559162			156.2	1.96397	1.90862	1.74393	1.66303	1.17971	1.16946	0.651761	0.72406	0.348226	0.410978	0.170918	0.214942	0.0769006	0.104842
	156.4	2.38637	2.31416	2.05985	1.95268	1.30372	1.3464	0.710844	0.827233	0.37138	0.44723	0.192539	0.228357	0.0928859	0.109339			156.4	1.64456	1.62858	1.19988	1.18525	0.737954	0.73993	0.403004	0.413344	0.206168	0.217811	0.106768	0.115534	0.051138	0.0559624			156.4	1.96363	1.90873	1.74403	1.66351	1.18076	1.17014	0.651741	0.724636	0.348309	0.411358	0.170759	0.215155	0.0763093	0.10495
	156.6	2.38638	2.31447	2.06034	1.95355	1.30457	1.3474	0.711323	0.828014	0.371387	0.447703	0.192715	0.228612	0.0931225	0.109464			156.6	1.64482	1.62877	1.20077	1.18566	0.738565	0.740335	0.403357	0.413627	0.206715	0.217977	0.107042	0.115627	0.0510696	0.0560086			156.6	1.9638	1.90884	1.74447	1.66398	1.18183	1.17081	0.652446	0.72521	0.34884	0.411738	0.171156	0.215369	0.0764242	0.105058
	156.8	2.38613	2.31478	2.06081	1.95441	1.30525	1.3484	0.71184	0.828794	0.371086	0.448176	0.192726	0.228867	0.0927338	0.10959			156.8	1.64485	1.62896	1.20157	1.18606	0.738966	0.740738	0.403786	0.413909	0.207024	0.218142	0.107485	0.11572	0.0506258	0.0560547			156.8	1.96459	1.90895	1.74542	1.66446	1.18286	1.17149	0.653395	0.725785	0.349412	0.412117	0.171978	0.215582	0.0769632	0.105166
	157	2.38628	2.3151	2.06161	1.95527	1.30596	1.3494	0.712652	0.829574	0.371213	0.448648	0.192828	0.229122	0.092623	0.109715			157	1.64468	1.62915	1.20182	1.18646	0.739106	0.741141	0.403608	0.414191	0.207522	0.218308	0.107699	0.115812	0.0506694	0.0561008			157	1.9654	1.90906	1.74558	1.66493	1.18459	1.17216	0.654083	0.726358	0.35012	0.412496	0.172267	0.215795	0.0778388	0.105273
	157.2	2.38671	2.31541	2.06254	1.95613	1.30737	1.3504	0.71385	0.830353	0.371815	0.44912	0.193094	0.229377	0.0926566	0.109841			157.2	1.64512	1.62934	1.20217	1.18685	0.739698	0.741543	0.403904	0.414472	0.208021	0.218473	0.107811	0.115905	0.0507059	0.0561468			157.2	1.96559	1.90917	1.74607	1.6654	1.18524	1.17283	0.654785	0.726931	0.350399	0.412874	0.172595	0.216009	0.0784478	0.105381
	157.4	2.38751	2.31571	2.06338	1.95698	1.30902	1.35139	0.714642	0.831131	0.372338	0.449593	0.193022	0.229632	0.0933311	0.109967			157.4	1.6453	1.62953	1.20237	1.18725	0.740366	0.741944	0.403721	0.414753	0.207671	0.218638	0.107951	0.115997	0.0506464	0.0561927			157.4	1.96606	1.90928	1.74719	1.66587	1.18622	1.1735	0.656312	0.727503	0.351321	0.413252	0.173502	0.216222	0.0789615	0.105489
	157.6	2.38799	2.31602	2.06455	1.95784	1.30997	1.35239	0.715689	0.831909	0.37294	0.450064	0.193225	0.229887	0.0934332	0.110092			157.6	1.64593	1.62971	1.2034	1.18765	0.741556	0.742345	0.404649	0.415034	0.208704	0.218803	0.108852	0.11609	0.0515269	0.0562387			157.6	1.96643	1.90939	1.74786	1.66634	1.18759	1.17417	0.657359	0.728075	0.351793	0.41363	0.173879	0.216434	0.0796893	0.105597
	157.8	2.38872	2.31633	2.06508	1.95869	1.31115	1.35338	0.716503	0.832686	0.373342	0.450536	0.193219	0.230142	0.0931787	0.110217			157.8	1.64628	1.6299	1.20401	1.18804	0.741798	0.742744	0.405046	0.415314	0.208724	0.218968	0.108652	0.116182	0.0521504	0.0562845			157.8	1.96676	1.90949	1.74895	1.66681	1.18887	1.17484	0.658608	0.728646	0.352648	0.414008	0.174859	0.216647	0.0802975	0.105704
	158	2.38894	2.31663	2.06587	1.95954	1.31228	1.35437	0.71739	0.833463	0.373841	0.451008	0.193955	0.230397	0.0933006	0.110343			158	1.64628	1.63008	1.20416	1.18843	0.741851	0.743143	0.405287	0.415594	0.20868	0.219133	0.108721	0.116274	0.0520193	0.0563304			158	1.96759	1.9096	1.74951	1.66728	1.18975	1.1755	0.659874	0.729216	0.353162	0.414385	0.175413	0.21686	0.0808735	0.105812
	158.2	2.38921	2.31693	2.06718	1.96038	1.31376	1.35536	0.718765	0.834239	0.374721	0.451479	0.194292	0.230651	0.0935269	0.110468			158.2	1.64619	1.63027	1.20396	1.18883	0.741306	0.743541	0.405114	0.415873	0.208333	0.219297	0.108145	0.116366	0.0514811	0.0563761			158.2	1.96797	1.9097	1.75016	1.66774	1.19028	1.17617	0.660527	0.729786	0.353692	0.414762	0.175663	0.217072	0.0815872	0.105919
	158.4	2.38911	2.31724	2.06803	1.96123	1.31467	1.35635	0.719385	0.835014	0.374842	0.45195	0.19407	0.230906	0.093426	0.110594			158.4	1.64581	1.63045	1.20409	1.18922	0.740703	0.743939	0.404667	0.416152	0.208473	0.219461	0.107625	0.116458	0.0513238	0.0564219			158.4	1.96867	1.90981	1.7514	1.6682	1.19157	1.17683	0.662019	0.730355	0.354961	0.415139	0.176941	0.217285	0.0825852	0.106027
	158.6	2.38886	2.31754	2.06877	1.96207	1.31566	1.35734	0.719815	0.835789	0.374917	0.45242	0.193967	0.23116	0.0930305	0.110719			158.6	1.64645	1.63063	1.2047	1.18961	0.741337	0.744335	0.40535	0.416431	0.208833	0.219625	0.108107	0.11655	0.0519616	0.0564675			158.6	1.96858	1.90991	1.75185	1.66866	1.19219	1.1775	0.662421	0.730923	0.355179	0.415515	0.176605	0.217497	0.082575	0.106134
	158.8	2.38869	2.31783	2.07002	1.96292	1.31675	1.35833	0.72012	0.836563	0.375224	0.452891	0.194055	0.231415	0.0928489	0.110844			158.8	1.64756	1.63082	1.20549	1.19	0.742191	0.744731	0.405713	0.416709	0.20959	0.219789	0.108501	0.116641	0.0524581	0.0565132			158.8	1.96826	1.91001	1.75223	1.66912	1.19306	1.17816	0.662703	0.731491	0.35545	0.415892	0.176742	0.217709	0.0828829	0.106242
	159	2.38846	2.31813	2.07073	1.96376	1.31789	1.35931	0.720884	0.837337	0.375602	0.453361	0.194141	0.231669	0.0928845	0.110969			159	1.6484	1.631	1.2063	1.19038	0.743145	0.745126	0.406606	0.416987	0.210303	0.219952	0.1095	0.116733	0.0529909	0.0565587			159	1.9678	1.91012	1.75188	1.66958	1.19344	1.17882	0.66299	0.732058	0.355125	0.416267	0.176416	0.217921	0.0827204	0.106349
	159.2	2.38827	2.31843	2.07192	1.96459	1.31896	1.3603	0.721907	0.83811	0.376188	0.453831	0.194094	0.231923	0.092682	0.111095			159.2	1.64911	1.63118	1.20665	1.19077	0.743724	0.745521	0.407015	0.417264	0.21027	0.220116	0.109866	0.116824	0.0534257	0.0566043			159.2	1.96772	1.91022	1.75257	1.67004	1.19446	1.17948	0.663922	0.732624	0.355505	0.416643	0.176628	0.218133	0.0823043	0.106456
	159.4	2.38855	2.31872	2.07304	1.96543	1.32018	1.36128	0.72242	0.838883	0.376899	0.454301	0.194483	0.232177	0.0930111	0.11122			159.4	1.64965	1.63136	1.20715	1.19116	0.744104	0.745914	0.407413	0.417541	0.210145	0.220279	0.109932	0.116916	0.0535075	0.0566498			159.4	1.96739	1.91032	1.75306	1.67049	1.19515	1.18014	0.664786	0.73319	0.355575	0.417018	0.176428	0.218344	0.0822228	0.106563
	159.6	2.38838	2.31902	2.07377	1.96626	1.32125	1.36226	0.723016	0.839655	0.377352	0.454771	0.194676	0.232431	0.0930433	0.111345			159.6	1.64918	1.63153	1.20717	1.19154	0.744473	0.746307	0.407895	0.417817	0.210255	0.220442	0.109786	0.117007	0.0530918	0.0566952			159.6	1.96705	1.91042	1.75314	1.67095	1.19605	1.18079	0.665115	0.733755	0.356192	0.417393	0.17629	0.218556	0.0816746	0.10667
	159.8	2.38872	2.31931	2.07466	1.96709	1.32258	1.36324	0.724057	0.840427	0.377863	0.45524	0.194853	0.232685	0.0928361	0.11147			159.8	1.64894	1.63171	1.20724	1.19192	0.744622	0.746699	0.407691	0.418093	0.210106	0.220604	0.109649	0.117098	0.0528751	0.0567406			159.8	1.96677	1.91052	1.75281	1.6714	1.19661	1.18145	0.665227	0.73432	0.356263	0.417768	0.175911	0.218767	0.0807962	0.106777
	160	2.38828	2.3196	2.07515	1.96792	1.32349	1.36422	0.724437	0.841198	0.378017	0.45571	0.194822	0.232939	0.0923005	0.111595			160	1.64867	1.63189	1.2075	1.19231	0.744844	0.74709	0.407839	0.418369	0.209955	0.220767	0.109672	0.117189	0.0522901	0.0567859			160	1.96638	1.91062	1.75205	1.67185	1.19782	1.1821	0.665352	0.734883	0.356313	0.418142	0.176003	0.218979	0.0807469	0.106884
	160.2	2.38843	2.31989	2.07588	1.96875	1.32431	1.3652	0.725355	0.841968	0.378026	0.456179	0.194855	0.233193	0.092312	0.11172			160.2	1.64885	1.63206	1.20812	1.19269	0.745279	0.747481	0.408151	0.418644	0.210555	0.220929	0.109892	0.11728	0.0528274	0.0568312			160.2	1.96621	1.91072	1.75204	1.6723	1.19843	1.18276	0.665958	0.735447	0.356542	0.418516	0.176356	0.21919	0.0808492	0.106991
	160.4	2.38858	2.32018	2.07665	1.96958	1.32534	1.36618	0.725942	0.842738	0.377946	0.456647	0.194722	0.233446	0.0921998	0.111845			160.4	1.64901	1.63224	1.20852	1.19307	0.745974	0.74787	0.408888	0.418919	0.210726	0.221091	0.109864	0.117371	0.0528944	0.0568765			160.4	1.96622	1.91082	1.75242	1.67275	1.19918	1.18341	0.666658	0.736009	0.356662	0.41889	0.176726	0.219401	0.0807584	0.107098
	160.6	2.38889	2.32046	2.07726	1.9704	1.32644	1.36715	0.726979	0.843507	0.378039	0.457116	0.195303	0.2337	0.0922931	0.11197			160.6	1.64843	1.63241	1.20879	1.19345	0.746172	0.748259	0.408967	0.419194	0.210948	0.221253	0.109566	0.117462	0.0527368	0.0569217			160.6	1.96652	1.91092	1.75316	1.67319	1.19991	1.18406	0.667143	0.736571	0.356928	0.419263	0.177153	0.219612	0.0810491	0.107205
	160.8	2.38948	2.32075	2.07786	1.97122	1.32818	1.36813	0.728059	0.844276	0.378439	0.457584	0.195696	0.233954	0.0923945	0.112095			160.8	1.64788	1.63259	1.20868	1.19382	0.746438	0.748648	0.40887	0.419468	0.2105	0.221415	0.109235	0.117553	0.0522313	0.0569668			160.8	1.9665	1.91101	1.75377	1.67364	1.20063	1.18471	0.66763	0.737132	0.356877	0.419637	0.177536	0.219822	0.0809564	0.107312
	161	2.39054	2.32104	2.07909	1.97204	1.33006	1.3691	0.72929	0.845044	0.379198	0.458052	0.196693	0.234207	0.0934611	0.11222			161	1.64775	1.63276	1.20854	1.1942	0.74676	0.749035	0.408934	0.419742	0.210553	0.221577	0.109081	0.117643	0.0520834	0.0570119			161	1.96683	1.91111	1.75368	1.67408	1.20139	1.18536	0.667986	0.737693	0.357142	0.42001	0.177306	0.220033	0.0808741	0.107419
	161.2	2.39126	2.32132	2.08022	1.97286	1.3319	1.37007	0.730373	0.845811	0.379332	0.45852	0.197258	0.23446	0.0937005	0.112345			161.2	1.64767	1.63293	1.20849	1.19458	0.747335	0.749422	0.409082	0.420015	0.210521	0.221738	0.108778	0.117734	0.0520603	0.057057			161.2	1.96681	1.91121	1.75414	1.67453	1.20159	1.186	0.668488	0.738253	0.357396	0.420382	0.177473	0.220244	0.0809652	0.107525
	161.4	2.39164	2.3216	2.08126	1.97368	1.33305	1.37104	0.730624	0.846578	0.38009	0.458988	0.19759	0.234714	0.0941607	0.11247			161.4	1.64794	1.6331	1.20891	1.19495	0.747657	0.749808	0.409378	0.420288	0.210468	0.221899	0.109139	0.117824	0.0518132	0.057102			161.4	1.96695	1.9113	1.75463	1.67497	1.20206	1.18665	0.669443	0.738812	0.357731	0.420754	0.177756	0.220454	0.081113	0.107632
	161.6	2.39205	2.32188	2.08197	1.97449	1.3341	1.37201	0.731518	0.847345	0.380304	0.459455	0.198194	0.234967	0.09391	0.112594			161.6	1.64835	1.63327	1.2096	1.19533	0.748228	0.750193	0.410311	0.42056	0.211397	0.22206	0.109654	0.117915	0.0523187	0.057147			161.6	1.9671	1.9114	1.75506	1.67541	1.20325	1.18729	0.670304	0.739371	0.358231	0.421126	0.177894	0.220664	0.0818135	0.107738
	161.8	2.39243	2.32216	2.08285	1.97531	1.33541	1.37298	0.732215	0.84811	0.380964	0.459923	0.198521	0.23522	0.0936027	0.112719			161.8	1.64825	1.63344	1.20945	1.1957	0.748284	0.750578	0.410132	0.420832	0.211137	0.222221	0.109013	0.118005	0.0520704	0.0571919			161.8	1.96729	1.91149	1.75548	1.67585	1.20388	1.18794	0.670965	0.739929	0.358749	0.421498	0.178364	0.220874	0.0819835	0.107845
	162	2.39227	2.32244	2.08382	1.97612	1.33662	1.37395	0.73289	0.848876	0.381384	0.46039	0.199157	0.235473	0.0934742	0.112844			162	1.6478	1.63361	1.20954	1.19607	0.748056	0.750962	0.410018	0.421104	0.211234	0.222381	0.108568	0.118095	0.0515513	0.0572368			162	1.9681	1.91159	1.75569	1.67628	1.20477	1.18858	0.671437	0.740487	0.35907	0.421869	0.178615	0.221084	0.0826485	0.107951
	162.2	2.39268	2.32271	2.08503	1.97692	1.33794	1.37491	0.733884	0.84964	0.382152	0.460857	0.199491	0.235726	0.0936586	0.112969			162.2	1.64798	1.63377	1.20994	1.19644	0.748202	0.751345	0.410284	0.421376	0.211174	0.222542	0.108083	0.118185	0.0514911	0.0572816			162.2	1.96837	1.91168	1.75633	1.67672	1.20563	1.18922	0.671513	0.741044	0.359391	0.422241	0.178724	0.221294	0.0829977	0.108058
	162.4	2.39235	2.32299	2.08565	1.97773	1.33826	1.37588	0.733732	0.850404	0.382085	0.461323	0.199016	0.235979	0.0935529	0.113093			162.4	1.64842	1.63394	1.21094	1.19681	0.748776	0.751727	0.410937	0.421646	0.212113	0.222702	0.108612	0.118275	0.052054	0.0573264			162.4	1.96824	1.91177	1.75685	1.67715	1.20673	1.18986	0.672502	0.7416	0.359604	0.422611	0.178872	0.221504	0.0836262	0.108164
	162.6	2.39178	2.32326	2.08617	1.97854	1.33913	1.37684	0.734109	0.851168	0.382174	0.461789	0.198789	0.236231	0.0932741	0.113218			162.6	1.6495	1.63411	1.21174	1.19718	0.749763	0.752108	0.411743	0.421917	0.21225	0.222862	0.109125	0.118365	0.0522545	0.0573711			162.6	1.96845	1.91186	1.7571	1.67758	1.20774	1.1905	0.672786	0.742155	0.359788	0.422982	0.178883	0.221713	0.0834421	0.10827
	162.8	2.39197	2.32354	2.08709	1.97934	1.34013	1.3778	0.734822	0.851931	0.382847	0.462256	0.198982	0.236484	0.0938022	0.113343			162.8	1.65026	1.63427	1.21229	1.19754	0.750371	0.752489	0.412101	0.422187	0.212192	0.223022	0.109562	0.118454	0.0523151	0.0574158			162.8	1.96863	1.91196	1.75726	1.67802	1.20888	1.19114	0.673316	0.74271	0.360002	0.423352	0.179113	0.221923	0.0836649	0.108376
	163	2.39152	2.32381	2.0876	1.98014	1.34105	1.37876	0.735104	0.852693	0.382858	0.462722	0.198921	0.236737	0.0939706	0.113467			163	1.65069	1.63444	1.21285	1.19791	0.750963	0.752869	0.41248	0.422457	0.212235	0.223181	0.109859	0.118544	0.0522648	0.0574604			163	1.9687	1.91205	1.75748	1.67845	1.2099	1.19178	0.674223	0.743265	0.360259	0.423722	0.179042	0.222132	0.0835733	0.108483
	163.2	2.39163	2.32408	2.08875	1.98094	1.34207	1.37972	0.735867	0.853455	0.383538	0.463187	0.199235	0.236989	0.094172	0.113592			163.2	1.65101	1.6346	1.21334	1.19828	0.751443	0.753249	0.412985	0.422726	0.212205	0.223341	0.110015	0.118633	0.0522319	0.057505			163.2	1.96871	1.91214	1.75794	1.67887	1.2108	1.19241	0.674865	0.743818	0.361086	0.424092	0.179257	0.222341	0.0835987	0.108589
	163.4	2.39186	2.32435	2.08963	1.98174	1.34356	1.38068	0.736471	0.854217	0.384433	0.463653	0.199759	0.237242	0.0946315	0.113716			163.4	1.65107	1.63476	1.21388	1.19864	0.751586	0.753627	0.413518	0.422995	0.212371	0.2235	0.110168	0.118723	0.0518315	0.0575495			163.4	1.96828	1.91223	1.75812	1.6793	1.21143	1.19305	0.675576	0.744371	0.361518	0.424461	0.17939	0.22255	0.0840135	0.108695
	163.6	2.39234	2.32462	2.09091	1.98253	1.34518	1.38164	0.737853	0.854977	0.38515	0.464118	0.200109	0.237494	0.0951219	0.113841			163.6	1.65092	1.63492	1.21397	1.199	0.751552	0.754005	0.413864	0.423264	0.212261	0.223659	0.109974	0.118812	0.0513591	0.057594			163.6	1.96871	1.91232	1.758	1.67973	1.21222	1.19368	0.676134	0.744924	0.362383	0.42483	0.179911	0.222759	0.0839093	0.108801
	163.8	2.39236	2.32488	2.092	1.98333	1.34604	1.38259	0.738631	0.855737	0.385635	0.464583	0.200218	0.237746	0.0948851	0.113965			163.8	1.65136	1.63509	1.21465	1.19937	0.751499	0.754382	0.413828	0.423532	0.212253	0.223818	0.11002	0.118901	0.0516662	0.0576385			163.8	1.9688	1.91241	1.75824	1.68015	1.21293	1.19431	0.676237	0.745476	0.362751	0.425199	0.180647	0.222968	0.083763	0.108907
	164	2.39209	2.32515	2.09265	1.98412	1.34714	1.38355	0.739375	0.856497	0.386148	0.465048	0.200379	0.237998	0.0948826	0.114089			164	1.65179	1.63525	1.21523	1.19973	0.751922	0.754759	0.414413	0.4238	0.212435	0.223976	0.110521	0.11899	0.0518831	0.0576829			164	1.96877	1.91249	1.75863	1.68057	1.21413	1.19494	0.676921	0.746027	0.363342	0.425567	0.180892	0.223177	0.0840019	0.109012
	164.2	2.3925	2.32542	2.09366	1.98491	1.34851	1.3845	0.740483	0.857256	0.386944	0.465512	0.200357	0.23825	0.0953321	0.114214			164.2	1.65233	1.63541	1.21599	1.20009	0.752615	0.755134	0.414796	0.424067	0.212817	0.224135	0.110427	0.119079	0.0524498	0.0577272			164.2	1.96887	1.91258	1.75925	1.681	1.21419	1.19557	0.677912	0.746577	0.363777	0.425935	0.181561	0.223385	0.0839552	0.109118
	164.4	2.39279	2.32568	2.09435	1.98569	1.3507	1.38545	0.741412	0.858015	0.387959	0.465977	0.200802	0.238502	0.0956177	0.114338			164.4	1.65222	1.63557	1.21596	1.20044	0.753293	0.755509	0.415087	0.424334	0.212539	0.224293	0.110077	0.119168	0.0521003	0.0577715			164.4	1.96898	1.91267	1.75986	1.68142	1.21467	1.1962	0.678301	0.747127	0.364819	0.426303	0.182192	0.223594	0.0840812	0.109224
	164.6	2.39291	2.32594	2.09487	1.98648	1.35211	1.3864	0.742734	0.858772	0.38829	0.466441	0.201358	0.238754	0.0960563	0.114462			164.6	1.65193	1.63572	1.21657	1.2008	0.753942	0.755884	0.415167	0.424601	0.21247	0.224451	0.110172	0.119257	0.0519385	0.0578158			164.6	1.96896	1.91276	1.76056	1.68184	1.21528	1.19683	0.678661	0.747676	0.365226	0.426671	0.182797	0.223802	0.0838247	0.10933
	164.8	2.39318	2.3262	2.0951	1.98727	1.35328	1.38735	0.743516	0.85953	0.388767	0.466905	0.201373	0.239006	0.0960142	0.114587			164.8	1.65215	1.63588	1.21695	1.20116	0.754462	0.756257	0.415606	0.424867	0.212577	0.224609	0.110649	0.119346	0.0521334	0.05786			164.8	1.96842	1.91284	1.76088	1.68225	1.21566	1.19745	0.679191	0.748225	0.365193	0.427038	0.182725	0.22401	0.0834421	0.109435
	165	2.3931	2.32646	2.09553	1.98805	1.35394	1.3883	0.744093	0.860287	0.388906	0.467369	0.201383	0.239258	0.095538	0.114711			165	1.65223	1.63604	1.21735	1.20152	0.754876	0.75663	0.416048	0.425133	0.213159	0.224766	0.11096	0.119434	0.0523916	0.0579042			165	1.96814	1.91293	1.76054	1.68267	1.21567	1.19808	0.679366	0.748773	0.365244	0.427405	0.182363	0.224218	0.0830453	0.109541
	165.2	2.39287	2.32672	2.09608	1.98883	1.35484	1.38925	0.744495	0.861043	0.388947	0.467832	0.2012	0.239509	0.0948984	0.114835			165.2	1.65216	1.63619	1.21753	1.20187	0.755447	0.757002	0.416192	0.425398	0.213695	0.224924	0.110938	0.119523	0.0526495	0.0579483			165.2	1.96755	1.91301	1.76036	1.68309	1.21565	1.1987	0.679396	0.749321	0.365296	0.427772	0.182246	0.224426	0.0826845	0.109646
	165.4	2.39276	2.32698	2.09654	1.98961	1.35552	1.3902	0.745361	0.861799	0.389679	0.468295	0.201386	0.239761	0.0945255	0.114959			165.4	1.65227	1.63635	1.21794	1.20222	0.756042	0.757373	0.416696	0.425663	0.214268	0.225081	0.111411	0.119611	0.0528548	0.0579924			165.4	1.96714	1.9131	1.76066	1.6835	1.21623	1.19933	0.679967	0.749867	0.36547	0.428138	0.182115	0.224634	0.0826457	0.109752
	165.6	2.39287	2.32723	2.09657	1.99038	1.35707	1.39114	0.746685	0.862554	0.389826	0.468759	0.201468	0.240012	0.0939548	0.115084			165.6	1.65229	1.6365	1.2181	1.20258	0.75689	0.757744	0.417131	0.425928	0.215398	0.225238	0.111702	0.1197	0.053206	0.0580364			165.6	1.96738	1.91318	1.76099	1.68391	1.21712	1.19995	0.680546	0.750414	0.365924	0.428504	0.181999	0.224842	0.0825673	0.109857
	165.8	2.39287	2.32749	2.09692	1.99116	1.35773	1.39208	0.747363	0.863308	0.390357	0.469221	0.201244	0.240264	0.0933036	0.115208			165.8	1.65205	1.63666	1.21797	1.20293	0.757006	0.758114	0.416958	0.426192	0.21556	0.225395	0.111401	0.119788	0.0534422	0.0580804			165.8	1.96739	1.91327	1.76086	1.68432	1.21777	1.20057	0.680883	0.750959	0.366138	0.42887	0.181966	0.225049	0.0822139	0.109963
	166	2.39351	2.32774	2.09812	1.99193	1.35916	1.39303	0.748349	0.864062	0.390876	0.469684	0.201918	0.240515	0.0934984	0.115332			166	1.6522	1.63681	1.21806	1.20328	0.757026	0.758483	0.41683	0.426456	0.215639	0.225551	0.111184	0.119876	0.0533748	0.0581244			166	1.96791	1.91335	1.76123	1.68473	1.21845	1.20119	0.681279	0.751504	0.366292	0.429236	0.181956	0.225256	0.0823103	0.110068
	166.2	2.39394	2.328	2.09877	1.9927	1.36027	1.39397	0.74902	0.864816	0.391489	0.470146	0.202006	0.240766	0.0939155	0.115456			166.2	1.65262	1.63696	1.21828	1.20363	0.757492	0.758852	0.417318	0.426719	0.215897	0.225708	0.111408	0.119964	0.0535077	0.0581682			166.2	1.96786	1.91343	1.76197	1.68514	1.21926	1.20181	0.681967	0.752048	0.366596	0.429601	0.181948	0.225464	0.0825374	0.110173
	166.4	2.39432	2.32825	2.09935	1.99347	1.36132	1.39491	0.749893	0.865568	0.391683	0.470609	0.202231	0.241018	0.0940449	0.11558			166.4	1.65235	1.63711	1.21815	1.20398	0.757475	0.75922	0.417382	0.426982	0.215713	0.225864	0.111467	0.120052	0.0529926	0.0582121			166.4	1.96804	1.91352	1.76244	1.68555	1.22029	1.20242	0.682902	0.752592	0.367168	0.429966	0.182297	0.225671	0.0831756	0.110278
	166.6	2.39443	2.3285	2.09981	1.99424	1.36274	1.39585	0.7508	0.866321	0.391864	0.471071	0.202315	0.241269	0.0944241	0.115704			166.6	1.65292	1.63726	1.21862	1.20432	0.758168	0.759587	0.417607	0.427245	0.215881	0.22602	0.111643	0.12014	0.0531565	0.0582559			166.6	1.9692	1.9136	1.76368	1.68595	1.22204	1.20304	0.684477	0.753135	0.368282	0.430331	0.18316	0.225878	0.0842582	0.110383
	166.8	2.39548	2.32875	2.10094	1.99501	1.36389	1.39678	0.751696	0.867073	0.392547	0.471532	0.20301	0.24152	0.0950962	0.115828			166.8	1.65302	1.63741	1.21892	1.20467	0.75829	0.759953	0.417512	0.427508	0.215966	0.226176	0.111771	0.120227	0.0530265	0.0582997			166.8	1.96888	1.91368	1.76376	1.68636	1.22282	1.20366	0.685176	0.753678	0.368091	0.430695	0.18311	0.226085	0.0844262	0.110489
	167	2.39632	2.329	2.10241	1.99577	1.36532	1.39772	0.752612	0.867824	0.392762	0.471994	0.203772	0.24177	0.0956931	0.115952			167	1.65286	1.63756	1.21938	1.20502	0.758226	0.760319	0.417397	0.42777	0.215935	0.226332	0.111828	0.120315	0.0529431	0.0583434			167	1.96874	1.91376	1.76406	1.68676	1.22343	1.20427	0.686428	0.75422	0.368331	0.431059	0.18322	0.226291	0.0846423	0.110594
	167.2	2.39766	2.32924	2.1039	1.99653	1.36702	1.39866	0.754237	0.868574	0.393663	0.472455	0.204876	0.242021	0.0970176	0.116075			167.2	1.6532	1.63771	1.21968	1.20536	0.757983	0.760684	0.417803	0.428031	0.215848	0.226487	0.111761	0.120403	0.0528456	0.058387			167.2	1.96854	1.91384	1.76447	1.68716	1.22437	1.20488	0.687108	0.754761	0.369037	0.431423	0.183563	0.226498	0.0848805	0.110698
	167.4	2.39818	2.32949	2.10515	1.99729	1.36853	1.39959	0.75562	0.869325	0.39429	0.472916	0.205742	0.242272	0.097615	0.116199			167.4	1.65312	1.63786	1.21964	1.20571	0.757825	0.761048	0.418048	0.428292	0.215438	0.226643	0.111381	0.12049	0.0526111	0.0584306			167.4	1.96866	1.91392	1.7654	1.68756	1.2254	1.20549	0.688305	0.755302	0.369596	0.431787	0.184168	0.226704	0.0851349	0.110803
	167.6	2.39889	2.32974	2.10628	1.99805	1.36998	1.40052	0.756775	0.870074	0.394938	0.473377	0.206042	0.242523	0.0982621	0.116323			167.6	1.65321	1.63801	1.22013	1.20605	0.75801	0.761412	0.418155	0.428553	0.21515	0.226798	0.111104	0.120577	0.052695	0.0584742			167.6	1.96909	1.914	1.76603	1.68796	1.22657	1.2061	0.689019	0.755842	0.370246	0.43215	0.184703	0.226911	0.085704	0.110908
	167.8	2.39898	2.32998	2.10711	1.99881	1.3707	1.40145	0.756955	0.870823	0.39544	0.473838	0.206232	0.242773	0.0981914	0.116447			167.8	1.65354	1.63815	1.22113	1.20639	0.758243	0.761774	0.41805	0.428814	0.215442	0.226953	0.111001	0.120665	0.0529062	0.0585177			167.8	1.96894	1.91408	1.76666	1.68836	1.22751	1.20671	0.689166	0.756381	0.370669	0.432513	0.185039	0.227117	0.0854968	0.111013
	168	2.39884	2.33022	2.10786	1.99956	1.37219	1.40238	0.757522	0.871571	0.396165	0.474298	0.206379	0.243024	0.098579	0.116571			168	1.65414	1.6383	1.22117	1.20673	0.758456	0.762137	0.418305	0.429074	0.215248	0.227108	0.110991	0.120752	0.0528392	0.0585612			168	1.96904	1.91416	1.76671	1.68876	1.22831	1.20732	0.690064	0.75692	0.370848	0.432875	0.184965	0.227323	0.0859565	0.111118
	168.2	2.39916	2.33046	2.10919	2.00032	1.37355	1.40331	0.757972	0.872319	0.396959	0.474759	0.206414	0.243274	0.0989603	0.116694			168.2	1.65417	1.63845	1.22171	1.20707	0.759163	0.762498	0.41856	0.429333	0.215004	0.227262	0.110894	0.120839	0.052758	0.0586047			168.2	1.96925	1.91424	1.76769	1.68916	1.22902	1.20793	0.690928	0.757458	0.371389	0.433238	0.185666	0.227529	0.0861351	0.111222
	168.4	2.39914	2.3307	2.10972	2.00107	1.37454	1.40424	0.758341	0.873067	0.397274	0.475219	0.206403	0.243524	0.0990015	0.116818			168.4	1.65411	1.63859	1.22214	1.20741	0.759458	0.762859	0.418489	0.429593	0.214776	0.227416	0.110925	0.120926	0.0525882	0.0586481			168.4	1.96917	1.91431	1.76815	1.68955	1.2299	1.20854	0.69148	0.757995	0.371661	0.4336	0.186442	0.227735	0.0860799	0.111327
	168.6	2.39928	2.33094	2.11076	2.00182	1.37541	1.40517	0.758962	0.873813	0.397469	0.475679	0.206758	0.243775	0.099491	0.116942			168.6	1.65426	1.63873	1.22281	1.20775	0.759921	0.763219	0.418973	0.429852	0.214975	0.227571	0.111132	0.121013	0.0529183	0.0586914			168.6	1.96907	1.91439	1.76856	1.68994	1.23038	1.20914	0.692213	0.758532	0.371527	0.433962	0.186554	0.227941	0.085839	0.111432
	168.8	2.39887	2.33118	2.11106	2.00257	1.37656	1.40609	0.759544	0.87456	0.398038	0.476138	0.206749	0.244025	0.0993982	0.117065			168.8	1.65387	1.63888	1.22326	1.20808	0.760142	0.763578	0.419072	0.43011	0.215321	0.227725	0.111423	0.121099	0.0534694	0.0587347			168.8	1.96886	1.91447	1.76844	1.69033	1.23104	1.20974	0.692624	0.759069	0.371566	0.434323	0.186286	0.228146	0.0854623	0.111536
	169	2.39832	2.33142	2.11151	2.00331	1.37747	1.40702	0.759925	0.875305	0.397962	0.476598	0.206513	0.244275	0.099004	0.117189			169	1.65407	1.63902	1.22388	1.20842	0.76084	0.763937	0.419388	0.430368	0.215435	0.227878	0.111262	0.121186	0.0534824	0.0587779			169	1.96876	1.91454	1.76847	1.69073	1.23151	1.21035	0.692979	0.759605	0.371754	0.434684	0.186229	0.228352	0.0848863	0.111641
	169.2	2.39803	2.33166	2.11237	2.00406	1.37902	1.40794	0.760496	0.87605	0.398372	0.477057	0.206352	0.244525	0.099052	0.117312			169.2	1.65424	1.63916	1.22398	1.20875	0.761712	0.764295	0.419894	0.430626	0.215896	0.228032	0.111158	0.121273	0.0534893	0.0588212			169.2	1.96922	1.91462	1.76871	1.69111	1.2324	1.21095	0.693603	0.76014	0.372267	0.435045	0.186405	0.228557	0.0847304	0.111745
	169.4	2.39785	2.33189	2.11278	2.0048	1.38003	1.40886	0.761163	0.876795	0.398751	0.477516	0.205965	0.244775	0.0988381	0.117436			169.4	1.65446	1.6393	1.2243	1.20909	0.762729	0.764652	0.420364	0.430883	0.216657	0.228186	0.111604	0.121359	0.0538829	0.0588643			169.4	1.96974	1.91469	1.76944	1.6915	1.23369	1.21155	0.694812	0.760674	0.37295	0.435406	0.186404	0.228762	0.0849678	0.111849
	169.6	2.39773	2.33213	2.11326	2.00554	1.38142	1.40979	0.761551	0.877539	0.398878	0.477974	0.20546	0.245024	0.0983431	0.117559			169.6	1.65484	1.63944	1.22454	1.20942	0.763437	0.765009	0.420879	0.43114	0.21739	0.228339	0.111629	0.121445	0.054003	0.0589074			169.6	1.97053	1.91477	1.76986	1.69189	1.23407	1.21215	0.695514	0.761208	0.373278	0.435766	0.186584	0.228967	0.0848187	0.111954
	169.8	2.39786	2.33236	2.11394	2.00628	1.3823	1.4107	0.761839	0.878283	0.399277	0.478433	0.205242	0.245274	0.0981455	0.117683			169.8	1.65539	1.63958	1.225	1.20975	0.764055	0.765365	0.421291	0.431397	0.217711	0.228492	0.111666	0.121532	0.0540648	0.0589505			169.8	1.97001	1.91484	1.76976	1.69228	1.23464	1.21275	0.69589	0.761741	0.37354	0.436126	0.186399	0.229172	0.0842695	0.112058
	170	2.39797	2.33259	2.11492	2.00702	1.38397	1.41162	0.76264	0.879025	0.399761	0.478891	0.205783	0.245524	0.0984093	0.117806			170	1.65584	1.63972	1.22524	1.21009	0.764412	0.76572	0.421753	0.431653	0.218348	0.228645	0.111597	0.121618	0.0536962	0.0589935			170	1.97025	1.91492	1.77028	1.69266	1.23513	1.21334	0.696313	0.762274	0.374028	0.436486	0.186529	0.229377	0.0845203	0.112162
	170.2	2.39772	2.33282	2.11539	2.00775	1.38494	1.41254	0.76316	0.879768	0.400046	0.479349	0.205941	0.245773	0.0980071	0.117929			170.2	1.65546	1.63986	1.22516	1.21042	0.764462	0.766074	0.422031	0.431909	0.218645	0.228797	0.111688	0.121704	0.0528873	0.0590365			170.2	1.97043	1.91499	1.77081	1.69304	1.23608	1.21394	0.697219	0.762806	0.374739	0.436846	0.186784	0.229582	0.0849274	0.112266
	170.4	2.39771	2.33305	2.11615	2.00849	1.3861	1.41346	0.764225	0.88051	0.400076	0.479807	0.205979	0.246023	0.0980415	0.118053			170.4	1.65571	1.64	1.22541	1.21074	0.765137	0.766428	0.422706	0.432165	0.218699	0.22895	0.111772	0.12179	0.0530254	0.0590794			170.4	1.97074	1.91507	1.77146	1.69343	1.23712	1.21454	0.698064	0.763338	0.375752	0.437205	0.187195	0.229786	0.0853093	0.11237
	170.6	2.39769	2.33328	2.11687	2.00922	1.3867	1.41437	0.76458	0.881251	0.400072	0.480265	0.2061	0.246272	0.098392	0.118176			170.6	1.65615	1.64013	1.22628	1.21107	0.765889	0.766781	0.422981	0.43242	0.219381	0.229102	0.112115	0.121876	0.0534064	0.0591223			170.6	1.97123	1.91514	1.77245	1.69381	1.23837	1.21513	0.699449	0.763869	0.376524	0.437564	0.18747	0.229991	0.0859373	0.112474
	170.8	2.39791	2.33351	2.11799	2.00995	1.38733	1.41529	0.765524	0.881992	0.400659	0.480722	0.206617	0.246521	0.0990098	0.118299			170.8	1.65552	1.64027	1.22636	1.2114	0.765582	0.767134	0.422681	0.432675	0.219512	0.229254	0.112366	0.121962	0.0529871	0.0591652			170.8	1.97051	1.91521	1.77197	1.69419	1.23831	1.21572	0.699415	0.764399	0.375908	0.437922	0.186996	0.230195	0.0852932	0.112578
	171	2.39834	2.33374	2.11898	2.01068	1.38836	1.4162	0.766818	0.882732	0.401182	0.48118	0.207128	0.246771	0.0995127	0.118423			171	1.65483	1.64041	1.22639	1.21173	0.765603	0.767486	0.42294	0.432929	0.219227	0.229406	0.112383	0.122047	0.0527223	0.059208			171	1.97035	1.91528	1.77197	1.69456	1.23871	1.21632	0.700211	0.764929	0.376165	0.438281	0.186772	0.230399	0.0853306	0.112682
	171.2	2.39867	2.33396	2.11947	2.01141	1.38953	1.41711	0.767721	0.883471	0.40209	0.481637	0.207693	0.24702	0.100096	0.118546			171.2	1.65528	1.64054	1.22652	1.21205	0.765826	0.767837	0.423242	0.433183	0.219639	0.229558	0.11243	0.122133	0.052906	0.0592507			171.2	1.9702	1.91535	1.77237	1.69494	1.23952	1.21691	0.700372	0.765458	0.376849	0.438639	0.186666	0.230603	0.0857106	0.112786
	171.4	2.39876	2.33419	2.1199	2.01213	1.39046	1.41802	0.76872	0.88421	0.402883	0.482093	0.208178	0.247269	0.100238	0.118669			171.4	1.65498	1.64068	1.2266	1.21238	0.766275	0.768187	0.423536	0.433437	0.219087	0.22971	0.112544	0.122218	0.0527063	0.0592935			171.4	1.96989	1.91542	1.77252	1.69532	1.24033	1.2175	0.700731	0.765986	0.377313	0.438997	0.186772	0.230807	0.0857398	0.11289
	171.6	2.39957	2.33441	2.12094	2.01286	1.39149	1.41893	0.769155	0.884949	0.403669	0.48255	0.20848	0.247518	0.100231	0.118792			171.6	1.65515	1.64081	1.22704	1.2127	0.766823	0.768537	0.423619	0.43369	0.219474	0.229861	0.112578	0.122304	0.0527321	0.0593361			171.6	1.96929	1.9155	1.7722	1.69569	1.24048	1.21808	0.700502	0.766514	0.377439	0.439354	0.186609	0.231011	0.0860486	0.112993
	171.8	2.4	2.33463	2.12218	2.01358	1.39255	1.41984	0.770222	0.885687	0.40421	0.483006	0.208996	0.247767	0.100689	0.118915			171.8	1.65558	1.64094	1.22722	1.21302	0.767115	0.768886	0.423994	0.433943	0.219674	0.230012	0.11275	0.122389	0.0527194	0.0593788			171.8	1.96899	1.91557	1.77205	1.69607	1.24038	1.21867	0.700804	0.767041	0.377666	0.439711	0.186822	0.231215	0.0862249	0.113097
	172	2.40025	2.33486	2.12307	2.0143	1.39379	1.42075	0.771427	0.886424	0.404708	0.483462	0.210184	0.248015	0.101345	0.119038			172	1.65647	1.64108	1.22695	1.21334	0.767578	0.769235	0.42411	0.434196	0.21991	0.230163	0.112971	0.122474	0.0528187	0.0594213			172	1.96881	1.91564	1.77194	1.69644	1.24056	1.21926	0.701065	0.767568	0.377619	0.440068	0.186912	0.231418	0.0868142	0.113201
	172.2	2.40085	2.33508	2.124	2.01502	1.39501	1.42165	0.772751	0.887161	0.40522	0.483918	0.21057	0.248264	0.101445	0.119161			172.2	1.65617	1.64121	1.2272	1.21366	0.767706	0.769582	0.423924	0.434448	0.219708	0.230314	0.113147	0.12256	0.0526929	0.0594639			172.2	1.96855	1.9157	1.77217	1.69681	1.2412	1.21984	0.701493	0.768094	0.377736	0.440425	0.187305	0.231622	0.0869113	0.113304
	172.4	2.40116	2.3353	2.12493	2.01573	1.39613	1.42256	0.773939	0.887898	0.405657	0.484374	0.211064	0.248513	0.101668	0.119284			172.4	1.65608	1.64134	1.22759	1.21398	0.768192	0.769929	0.424125	0.4347	0.21989	0.230465	0.113341	0.122645	0.0529293	0.0595063			172.4	1.9684	1.91577	1.77171	1.69718	1.2414	1.22043	0.702076	0.76862	0.377558	0.440781	0.187585	0.231825	0.0868814	0.113408
	172.6	2.40171	2.33551	2.12588	2.01645	1.39763	1.42346	0.775252	0.888633	0.406227	0.48483	0.211867	0.248761	0.102195	0.119407			172.6	1.65626	1.64147	1.22825	1.2143	0.769023	0.770276	0.424532	0.434951	0.220208	0.230615	0.113654	0.12273	0.0534916	0.0595488			172.6	1.96846	1.91584	1.77181	1.69755	1.24211	1.22101	0.702777	0.769144	0.377889	0.441138	0.187919	0.232028	0.0872803	0.113511
	172.8	2.40139	2.33573	2.1262	2.01716	1.39879	1.42436	0.776508	0.889369	0.406675	0.485285	0.211945	0.24901	0.102071	0.11953			172.8	1.65654	1.6416	1.22857	1.21462	0.769352	0.770621	0.42447	0.435202	0.219741	0.230765	0.113699	0.122814	0.05365	0.0595912			172.8	1.96874	1.91591	1.77209	1.69792	1.2434	1.22159	0.703552	0.769669	0.378369	0.441493	0.188446	0.232231	0.0872601	0.113614
	173	2.40124	2.33595	2.12676	2.01788	1.39959	1.42526	0.776806	0.890103	0.406523	0.48574	0.212036	0.249258	0.101436	0.119653			173	1.6573	1.64173	1.2293	1.21494	0.770179	0.770967	0.425228	0.435453	0.219987	0.230915	0.113928	0.122899	0.0537037	0.0596336			173	1.96836	1.91598	1.77206	1.69828	1.24405	1.22218	0.703766	0.770192	0.378122	0.441849	0.18859	0.232434	0.0874061	0.113718
	173.2	2.40141	2.33617	2.12742	2.01859	1.40114	1.42616	0.777869	0.890838	0.406885	0.486195	0.212297	0.249506	0.101739	0.119776			173.2	1.65748	1.64186	1.22973	1.21525	0.770906	0.771311	0.425761	0.435703	0.220686	0.231065	0.114321	0.122984	0.0539703	0.0596759			173.2	1.96879	1.91605	1.77226	1.69865	1.24462	1.22276	0.704515	0.770716	0.378359	0.442204	0.188577	0.232637	0.0873325	0.113821
	173.4	2.40158	2.33638	2.1275	2.01929	1.40187	1.42706	0.778363	0.891571	0.40682	0.48665	0.212201	0.249755	0.101386	0.119899			173.4	1.65777	1.64199	1.23053	1.21557	0.771433	0.771655	0.425876	0.435953	0.221165	0.231215	0.114759	0.123068	0.0544249	0.0597181			173.4	1.96913	1.91611	1.77308	1.69901	1.24565	1.22334	0.705685	0.771238	0.379044	0.442559	0.188867	0.232839	0.0876593	0.113924
	173.6	2.40191	2.33659	2.12816	2.02	1.40353	1.42796	0.778876	0.892304	0.407035	0.487104	0.212453	0.250003	0.101231	0.120022			173.6	1.65838	1.64211	1.23103	1.21588	0.771568	0.771998	0.426493	0.436203	0.221186	0.231365	0.114779	0.123153	0.0543674	0.0597603			173.6	1.96959	1.91618	1.77388	1.69938	1.24645	1.22391	0.706121	0.77176	0.379442	0.442914	0.18912	0.233042	0.0876939	0.114027
	173.8	2.4019	2.33681	2.12877	2.02071	1.40456	1.42886	0.779228	0.893037	0.407301	0.487558	0.212712	0.250251	0.101235	0.120144			173.8	1.65879	1.64224	1.23168	1.2162	0.772005	0.77234	0.4268	0.436452	0.221466	0.231514	0.115008	0.123237	0.0543473	0.0598025			173.8	1.96899	1.91624	1.77435	1.69974	1.24771	1.22449	0.706741	0.772281	0.380066	0.443268	0.189614	0.233244	0.0872731	0.114131
	174	2.40183	2.33702	2.12959	2.02141	1.40587	1.42975	0.779613	0.893769	0.407512	0.488012	0.213108	0.250499	0.100952	0.120267			174	1.65919	1.64237	1.23198	1.21651	0.772334	0.772682	0.426957	0.436701	0.221656	0.231663	0.11512	0.123322	0.0541926	0.0598447			174	1.97007	1.91631	1.77528	1.7001	1.24899	1.22507	0.708003	0.772802	0.381214	0.443622	0.190422	0.233447	0.0878915	0.114234
	174.2	2.40155	2.33723	2.1301	2.02211	1.40629	1.43065	0.779183	0.8945	0.407112	0.488466	0.212752	0.250747	0.100143	0.12039			174.2	1.65922	1.64249	1.23245	1.21682	0.772605	0.773023	0.427773	0.43695	0.221777	0.231812	0.115286	0.123406	0.0545157	0.0598868			174.2	1.97037	1.91638	1.77603	1.70046	1.25067	1.22564	0.708921	0.773322	0.382042	0.443976	0.190834	0.233649	0.0880128	0.114337
	174.4	2.40157	2.33744	2.13072	2.02281	1.40741	1.43154	0.780099	0.895231	0.407574	0.48892	0.212667	0.250994	0.100529	0.120513			174.4	1.65932	1.64262	1.23283	1.21713	0.772662	0.773363	0.428321	0.437198	0.221466	0.231961	0.115377	0.12349	0.054803	0.0599288			174.4	1.97106	1.91644	1.77686	1.70082	1.25177	1.22622	0.709942	0.773842	0.383038	0.44433	0.191491	0.233851	0.0882705	0.11444
	174.6	2.4013	2.33765	2.13131	2.02351	1.40798	1.43243	0.78071	0.895961	0.408094	0.489373	0.212939	0.251242	0.100589	0.120635			174.6	1.65884	1.64274	1.23281	1.21744	0.772505	0.773703	0.428209	0.437446	0.221193	0.232109	0.115148	0.123574	0.0547731	0.0599708			174.6	1.97138	1.91651	1.77754	1.70117	1.25261	1.22679	0.710783	0.774361	0.383267	0.444683	0.191474	0.234053	0.0884289	0.114542
	174.8	2.40099	2.33786	2.13164	2.02421	1.40879	1.43332	0.781013	0.896691	0.408689	0.489826	0.212493	0.25149	0.100696	0.120758			174.8	1.65881	1.64287	1.23297	1.21775	0.772375	0.774042	0.42849	0.437693	0.221477	0.232258	0.115408	0.123658	0.0552501	0.0600127			174.8	1.97133	1.91657	1.77751	1.70153	1.25312	1.22736	0.711293	0.774879	0.383269	0.445036	0.191541	0.234255	0.0880877	0.114645
	175	2.40129	2.33807	2.13222	2.0249	1.40992	1.43421	0.781823	0.897421	0.409415	0.490279	0.212454	0.251737	0.100708	0.12088			175	1.65889	1.64299	1.23275	1.21806	0.772403	0.774381	0.429007	0.43794	0.221299	0.232406	0.115366	0.123742	0.0550021	0.0600547			175	1.9718	1.91663	1.778	1.70188	1.25371	1.22793	0.712106	0.775397	0.383894	0.445389	0.191608	0.234456	0.0883822	0.114748
	175.2	2.4015	2.33827	2.13314	2.0256	1.41171	1.4351	0.782665	0.898149	0.410422	0.490732	0.212953	0.251985	0.101294	0.121003			175.2	1.65923	1.64311	1.23292	1.21837	0.772423	0.774719	0.428909	0.438187	0.221311	0.232554	0.115129	0.123825	0.0551561	0.0600965			175.2	1.97182	1.9167	1.7783	1.70224	1.25442	1.2285	0.712703	0.775914	0.384527	0.445741	0.191556	0.234658	0.0884861	0.114851
	175.4	2.40193	2.33848	2.13413	2.02629	1.41292	1.43599	0.78375	0.898878	0.411147	0.491184	0.212916	0.252232	0.101398	0.121126			175.4	1.6594	1.64324	1.23328	1.21867	0.772915	0.775056	0.42937	0.438433	0.220824	0.232702	0.115318	0.123909	0.0550313	0.0601384			175.4	1.97171	1.91676	1.77814	1.70259	1.25476	1.22907	0.713048	0.776431	0.384783	0.446093	0.191487	0.234859	0.0884986	0.114953
	175.6	2.40231	2.33868	2.13503	2.02698	1.41402	1.43687	0.784495	0.899605	0.411659	0.491637	0.212672	0.252479	0.101212	0.121248			175.6	1.65982	1.64336	1.23343	1.21898	0.773372	0.775392	0.429404	0.438679	0.221353	0.23285	0.115191	0.123993	0.0549163	0.0601801			175.6	1.97214	1.91682	1.77854	1.70294	1.25518	1.22964	0.713797	0.776947	0.385368	0.446445	0.19174	0.23506	0.0892314	0.115056
	175.8	2.40242	2.33889	2.13613	2.02767	1.41543	1.43776	0.786008	0.900332	0.412348	0.492089	0.212986	0.252727	0.101887	0.12137			175.8	1.66039	1.64348	1.23379	1.21928	0.773631	0.775728	0.429696	0.438925	0.221155	0.232997	0.115328	0.124076	0.055052	0.0602219			175.8	1.97292	1.91689	1.77868	1.70329	1.25593	1.2302	0.71465	0.777462	0.385994	0.446797	0.191983	0.235262	0.0900227	0.115159
	176	2.40254	2.33909	2.13653	2.02835	1.41616	1.43864	0.78685	0.901059	0.412494	0.492541	0.213341	0.252974	0.101651	0.121493			176	1.66053	1.6436	1.23387	1.21959	0.774031	0.776063	0.429503	0.43917	0.221761	0.233145	0.115193	0.124159	0.0551453	0.0602636			176	1.97295	1.91695	1.77849	1.70364	1.25654	1.23077	0.71485	0.777977	0.385976	0.447148	0.191783	0.235463	0.0903816	0.115261
	176.2	2.40297	2.33929	2.13737	2.02904	1.41744	1.43952	0.787984	0.901785	0.413106	0.492992	0.212905	0.253221	0.101803	0.121615			176.2	1.66021	1.64372	1.23416	1.21989	0.774068	0.776398	0.429527	0.439415	0.221455	0.233292	0.115341	0.124243	0.0549804	0.0603052			176.2	1.9733	1.91701	1.77876	1.70399	1.25768	1.23133	0.715955	0.778491	0.386183	0.447499	0.192107	0.235664	0.0908326	0.115364
	176.4	2.40297	2.33949	2.1383	2.02972	1.41829	1.44041	0.788614	0.902511	0.413732	0.493444	0.212894	0.253468	0.10189	0.121738			176.4	1.6603	1.64384	1.23498	1.22019	0.774687	0.776732	0.429801	0.43966	0.222016	0.233439	0.115564	0.124326	0.0552832	0.0603468			176.4	1.97379	1.91707	1.77918	1.70434	1.25848	1.2319	0.71717	0.779005	0.386729	0.44785	0.192424	0.235864	0.0912327	0.115466
	176.6	2.40334	2.33969	2.13893	2.03041	1.41939	1.44129	0.789768	0.903236	0.414252	0.493895	0.213362	0.253715	0.102072	0.12186			176.6	1.66049	1.64396	1.23547	1.22049	0.774874	0.777065	0.429763	0.439904	0.222095	0.233586	0.115525	0.124409	0.0552785	0.0603884			176.6	1.974	1.91713	1.77984	1.70468	1.25968	1.23246	0.71802	0.779518	0.387342	0.448201	0.192938	0.236065	0.0916373	0.115568
	176.8	2.40335	2.33989	2.13954	2.03109	1.42038	1.44217	0.790584	0.90396	0.414954	0.494346	0.213947	0.253961	0.10257	0.121982			176.8	1.6603	1.64408	1.23579	1.22079	0.774933	0.777398	0.429905	0.440148	0.222351	0.233732	0.115625	0.124492	0.055084	0.0604299			176.8	1.97393	1.91719	1.78033	1.70503	1.2604	1.23302	0.718573	0.780031	0.387809	0.448551	0.193396	0.236265	0.0918858	0.115671
	177	2.40332	2.34009	2.13995	2.03177	1.42148	1.44304	0.79073	0.904684	0.414927	0.494797	0.214499	0.254208	0.102427	0.122104			177	1.66029	1.64419	1.23694	1.22109	0.775817	0.77773	0.430338	0.440391	0.223284	0.233879	0.116165	0.124575	0.055342	0.0604714			177	1.97321	1.91725	1.77992	1.70537	1.26026	1.23358	0.718328	0.780543	0.387509	0.448901	0.192839	0.236466	0.0917032	0.115773
	177.2	2.40366	2.34029	2.14046	2.03244	1.42269	1.44392	0.791438	0.905407	0.415256	0.495247	0.215	0.254455	0.102737	0.122227			177.2	1.66022	1.64431	1.23716	1.22139	0.775907	0.778061	0.430184	0.440635	0.223522	0.234025	0.116145	0.124658	0.0548592	0.0605128			177.2	1.97335	1.91731	1.78043	1.70571	1.26067	1.23414	0.718941	0.781054	0.388102	0.44925	0.192766	0.236666	0.0915174	0.115875
	177.4	2.40383	2.34048	2.14103	2.03312	1.42353	1.4448	0.791574	0.90613	0.415599	0.495698	0.215209	0.254701	0.102686	0.122349			177.4	1.66042	1.64443	1.23733	1.22169	0.776352	0.778392	0.430411	0.440877	0.22353	0.234171	0.11634	0.12474	0.0546265	0.0605542			177.4	1.97357	1.91737	1.78105	1.70606	1.26164	1.2347	0.719451	0.781565	0.388882	0.4496	0.193291	0.236866	0.0917743	0.115977
	177.6	2.40401	2.34068	2.14204	2.03379	1.42505	1.44567	0.792347	0.906852	0.415938	0.496148	0.215799	0.254948	0.103245	0.122471			177.6	1.66079	1.64454	1.2379	1.22199	0.77731	0.778722	0.430979	0.44112	0.22357	0.234317	0.116848	0.124823	0.0545796	0.0605956			177.6	1.97408	1.91743	1.78211	1.7064	1.26288	1.23526	0.720325	0.782075	0.389867	0.449949	0.194311	0.237066	0.0922869	0.116079
	177.8	2.40373	2.34087	2.14262	2.03447	1.42563	1.44655	0.792281	0.907574	0.415865	0.496598	0.215363	0.255194	0.10292	0.122593			177.8	1.66064	1.64466	1.23854	1.22228	0.777997	0.779051	0.431206	0.441362	0.223885	0.234463	0.117122	0.124906	0.0545677	0.0606369			177.8	1.97391	1.91749	1.78228	1.70674	1.26353	1.23581	0.720881	0.782584	0.390325	0.450298	0.194769	0.237266	0.0918804	0.116181
	178	2.40328	2.34107	2.14332	2.03514	1.42668	1.44742	0.792609	0.908295	0.415895	0.497048	0.215401	0.255441	0.102816	0.122715			178	1.66065	1.64477	1.23887	1.22258	0.778348	0.77938	0.431391	0.441604	0.223919	0.234608	0.117407	0.124988	0.0543831	0.0606781			178	1.97411	1.91755	1.78237	1.70708	1.26434	1.23637	0.720942	0.783094	0.390915	0.450646	0.195022	0.237466	0.0919289	0.116283
	178.2	2.40337	2.34126	2.14415	2.03581	1.42729	1.44829	0.793153	0.909016	0.416398	0.497497	0.21573	0.255687	0.102938	0.122837			178.2	1.66019	1.64489	1.23919	1.22287	0.778429	0.779708	0.43193	0.441845	0.223901	0.234754	0.11736	0.12507	0.0543481	0.0607193			178.2	1.97379	1.91761	1.78271	1.70741	1.26537	1.23692	0.721296	0.783602	0.391383	0.450994	0.195607	0.237666	0.0919925	0.116385
	178.4	2.403	2.34145	2.14453	2.03648	1.42851	1.44916	0.795065	0.909736	0.417131	0.497947	0.215962	0.255933	0.10338	0.122959			178.4	1.66008	1.645	1.2388	1.22316	0.778729	0.780036	0.431893	0.442086	0.223509	0.234899	0.117449	0.125153	0.0539541	0.0607605			178.4	1.97402	1.91766	1.78315	1.70775	1.26578	1.23748	0.722135	0.78411	0.391674	0.451342	0.196126	0.237865	0.0917146	0.116487
	178.6	2.40309	2.34164	2.14518	2.03714	1.42941	1.45003	0.795839	0.910456	0.417508	0.498396	0.21602	0.256179	0.103497	0.123081			178.6	1.66012	1.64512	1.23876	1.22346	0.779404	0.780363	0.432135	0.442327	0.223765	0.235044	0.117352	0.125235	0.0545197	0.0608016			178.6	1.97382	1.91772	1.78322	1.70808	1.26628	1.23803	0.722442	0.784617	0.391557	0.45169	0.195933	0.238065	0.0914155	0.116589
	178.8	2.40287	2.34183	2.14506	2.03781	1.43025	1.4509	0.796368	0.911175	0.418023	0.498845	0.215644	0.256425	0.103664	0.123203			178.8	1.66052	1.64523	1.2391	1.22375	0.779946	0.780689	0.432367	0.442567	0.224488	0.235189	0.117841	0.125317	0.0547891	0.0608427			178.8	1.97352	1.91778	1.78315	1.70842	1.26674	1.23858	0.722894	0.785124	0.391276	0.452038	0.195947	0.238264	0.0912628	0.11669
	179	2.40298	2.34202	2.14581	2.03847	1.43166	1.45177	0.797332	0.911894	0.418324	0.499293	0.215873	0.256671	0.103632	0.123325			179	1.66059	1.64534	1.23884	1.22404	0.779887	0.781014	0.432588	0.442807	0.223958	0.235334	0.117572	0.125399	0.0544351	0.0608838			179	1.97309	1.91783	1.78326	1.70875	1.26711	1.23913	0.723223	0.78563	0.390872	0.452385	0.19564	0.238463	0.0913457	0.116792
	179.2	2.4031	2.34221	2.14689	2.03913	1.43315	1.45263	0.79835	0.912612	0.41887	0.499742	0.216034	0.256917	0.103619	0.123447			179.2	1.66066	1.64545	1.23936	1.22433	0.780254	0.781339	0.432513	0.443047	0.223616	0.235478	0.117417	0.125481	0.0550535	0.0609248			179.2	1.97282	1.91789	1.78314	1.70908	1.26755	1.23968	0.723437	0.786136	0.390802	0.452732	0.195375	0.238662	0.0907743	0.116894
	179.4	2.40284	2.3424	2.14726	2.03979	1.434	1.4535	0.798712	0.913329	0.41918	0.50019	0.215517	0.257162	0.103359	0.123569			179.4	1.66078	1.64556	1.23948	1.22462	0.780691	0.781664	0.432535	0.443286	0.223896	0.235622	0.117501	0.125563	0.0551191	0.0609657			179.4	1.97281	1.91795	1.7832	1.70941	1.26781	1.24023	0.724036	0.786641	0.390714	0.453078	0.195448	0.238861	0.0911493	0.116995
	179.6	2.40287	2.34258	2.14765	2.04045	1.43521	1.45436	0.799766	0.914046	0.419843	0.500638	0.21557	0.257408	0.103202	0.123691			179.6	1.66115	1.64567	1.23979	1.22491	0.781172	0.781988	0.43259	0.443525	0.224274	0.235766	0.117554	0.125644	0.0554761	0.0610066			179.6	1.97317	1.918	1.78349	1.70974	1.269	1.24078	0.724973	0.787145	0.39102	0.453425	0.195767	0.23906	0.0913678	0.117097
	179.8	2.40322	2.34277	2.14833	2.04111	1.43664	1.45522	0.800718	0.914763	0.420493	0.501086	0.216089	0.257653	0.103183	0.123813			179.8	1.66182	1.64578	1.24007	1.2252	0.781846	0.782311	0.433195	0.443763	0.224613	0.23591	0.117843	0.125726	0.0559169	0.0610475			179.8	1.97264	1.91806	1.78314	1.71007	1.2695	1.24132	0.725502	0.787649	0.390723	0.453771	0.195544	0.239258	0.0912519	0.117198
	180	2.40371	2.34296	2.14873	2.04176	1.43757	1.45609	0.801449	0.915478	0.420592	0.501534	0.216147	0.257899	0.102873	0.123934			180	1.66156	1.64589	1.23988	1.22548	0.782151	0.782633	0.433106	0.444002	0.225366	0.236054	0.117993	0.125808	0.0566807	0.0610883			180	1.97236	1.91811	1.78319	1.7104	1.2702	1.24187	0.726113	0.788152	0.390981	0.454117	0.195578	0.239457	0.091436	0.1173
	180.2	2.40395	2.34314	2.1496	2.04242	1.43893	1.45695	0.802179	0.916194	0.421116	0.501981	0.216498	0.258144	0.103253	0.124056			180.2	1.66149	1.646	1.24032	1.22577	0.782261	0.782955	0.433501	0.444239	0.225462	0.236198	0.118033	0.125889	0.0570512	0.0611291			180.2	1.97294	1.91817	1.78389	1.71073	1.27132	1.24241	0.72761	0.788655	0.391733	0.454462	0.19609	0.239655	0.0918435	0.117401
	180.4	2.40408	2.34332	2.1502	2.04307	1.44019	1.45781	0.802733	0.916909	0.4214	0.502428	0.217101	0.25839	0.103237	0.124178			180.4	1.66182	1.64611	1.24121	1.22605	0.782897	0.783276	0.434073	0.444477	0.22604	0.236341	0.117887	0.12597	0.0576563	0.0611699			180.4	1.97333	1.91822	1.78462	1.71105	1.27217	1.24296	0.728794	0.789157	0.392286	0.454807	0.196316	0.239854	0.0920961	0.117502
	180.6	2.40458	2.34351	2.15065	2.04372	1.44117	1.45866	0.803804	0.917623	0.422063	0.502875	0.217931	0.258635	0.103155	0.124299			180.6	1.6621	1.64622	1.24162	1.22634	0.783274	0.783597	0.434783	0.444714	0.226242	0.236484	0.117769	0.126052	0.0578971	0.0612106			180.6	1.97294	1.91828	1.78467	1.71138	1.27251	1.2435	0.728962	0.789659	0.392186	0.455152	0.196474	0.240052	0.0920243	0.117604
	180.8	2.40479	2.34369	2.15103	2.04437	1.44235	1.45952	0.804153	0.918337	0.422254	0.503322	0.218563	0.25888	0.103049	0.124421			180.8	1.66207	1.64633	1.24228	1.22662	0.784141	0.783917	0.435459	0.444951	0.226957	0.236628	0.118008	0.126133	0.0582201	0.0612512			180.8	1.97277	1.91833	1.78486	1.7117	1.27298	1.24404	0.729127	0.79016	0.392731	0.455497	0.197188	0.24025	0.092252	0.117705
	181	2.40539	2.34387	2.1513	2.04502	1.44331	1.46038	0.804723	0.91905	0.422548	0.503769	0.219097	0.259125	0.102773	0.124543			181	1.66236	1.64643	1.24255	1.2269	0.784536	0.784236	0.436015	0.445188	0.227038	0.23677	0.117968	0.126214	0.0581301	0.0612919			181	1.9728	1.91838	1.78464	1.71202	1.27285	1.24458	0.729457	0.79066	0.392783	0.455841	0.196923	0.240448	0.0919932	0.117806
	181.2	2.40573	2.34405	2.15171	2.04566	1.44423	1.46123	0.805455	0.919763	0.423011	0.504215	0.219596	0.25937	0.102918	0.124664			181.2	1.66249	1.64654	1.2424	1.22719	0.784457	0.784555	0.436536	0.445424	0.226971	0.236913	0.117604	0.126295	0.0573623	0.0613324			181.2	1.97316	1.91844	1.78516	1.71235	1.27353	1.24512	0.730027	0.79116	0.393437	0.456186	0.197137	0.240646	0.0924637	0.117907
	181.4	2.40579	2.34423	2.15266	2.04631	1.44525	1.46209	0.806287	0.920475	0.423372	0.504661	0.220286	0.259615	0.103422	0.124786			181.4	1.66282	1.64665	1.24262	1.22747	0.785399	0.784873	0.437239	0.445659	0.227281	0.237056	0.117884	0.126376	0.0573861	0.061373			181.4	1.97383	1.91849	1.78592	1.71267	1.27421	1.24566	0.73083	0.791659	0.394215	0.456529	0.198106	0.240843	0.0930891	0.118008
	181.6	2.40614	2.34441	2.15393	2.04695	1.4467	1.46294	0.807575	0.921187	0.423598	0.505107	0.22053	0.25986	0.104063	0.124907			181.6	1.66303	1.64675	1.24335	1.22775	0.785838	0.785191	0.437612	0.445895	0.227596	0.237198	0.117919	0.126457	0.0574824	0.0614134			181.6	1.97459	1.91854	1.78703	1.71299	1.27517	1.2462	0.732045	0.792158	0.395432	0.456873	0.199027	0.241041	0.0938534	0.118109
	181.8	2.40614	2.34459	2.15427	2.04759	1.44803	1.46379	0.808083	0.921898	0.424067	0.505553	0.220407	0.260105	0.104306	0.125029			181.8	1.66289	1.64686	1.24368	1.22803	0.785679	0.785508	0.437942	0.44613	0.227895	0.23734	0.118179	0.126537	0.0571925	0.0614539			181.8	1.97473	1.91859	1.787	1.7133	1.27549	1.24673	0.732082	0.792656	0.395864	0.457216	0.198943	0.241238	0.0934512	0.11821
	182	2.40593	2.34476	2.15501	2.04823	1.44915	1.46464	0.808896	0.922608	0.424651	0.505999	0.220587	0.260349	0.104932	0.12515			182	1.66274	1.64696	1.24343	1.2283	0.785137	0.785824	0.437627	0.446365	0.227629	0.237482	0.117862	0.126618	0.0567308	0.0614943			182	1.9748	1.91865	1.78735	1.71362	1.27638	1.24727	0.73242	0.793154	0.396592	0.457559	0.199395	0.241436	0.093442	0.118311
	182.2	2.40625	2.34494	2.15583	2.04887	1.45028	1.46549	0.809879	0.923319	0.425664	0.506444	0.221181	0.260594	0.105978	0.125271			182.2	1.66291	1.64707	1.2438	1.22858	0.785391	0.78614	0.438023	0.446599	0.227749	0.237624	0.11795	0.126699	0.0564245	0.0615346			182.2	1.97517	1.9187	1.78823	1.71394	1.27721	1.2478	0.733438	0.793651	0.397126	0.457902	0.200076	0.241633	0.0937207	0.118412
	182.4	2.4064	2.34511	2.15641	2.04951	1.45128	1.46634	0.810642	0.924028	0.426373	0.506889	0.220937	0.260838	0.106295	0.125393			182.4	1.66325	1.64717	1.24373	1.22886	0.785713	0.786455	0.438319	0.446833	0.227946	0.237766	0.117876	0.126779	0.0563648	0.061575			182.4	1.97558	1.91875	1.78884	1.71425	1.27832	1.24834	0.734293	0.794147	0.397476	0.458245	0.20006	0.24183	0.0936182	0.118512
	182.6	2.4067	2.34529	2.15711	2.05015	1.45228	1.46719	0.810887	0.924737	0.426869	0.507334	0.221034	0.261083	0.106645	0.125514			182.6	1.66356	1.64727	1.24442	1.22914	0.785978	0.786769	0.43889	0.447067	0.228235	0.237907	0.117856	0.126859	0.0564377	0.0616152			182.6	1.97549	1.9188	1.78887	1.71457	1.27888	1.24887	0.734634	0.794643	0.397662	0.458587	0.199917	0.242027	0.0935545	0.118613
	182.8	2.40638	2.34546	2.15752	2.05078	1.45333	1.46803	0.81125	0.925446	0.427528	0.507779	0.221063	0.261327	0.106866	0.125635			182.8	1.66445	1.64738	1.24515	1.22941	0.786042	0.787083	0.439096	0.4473	0.228372	0.238049	0.118178	0.12694	0.0564087	0.0616555			182.8	1.97512	1.91885	1.78961	1.71488	1.27988	1.2494	0.735139	0.795138	0.397707	0.458929	0.199917	0.242224	0.0935304	0.118714
	183	2.40652	2.34564	2.15843	2.05141	1.45466	1.46888	0.811969	0.926154	0.427861	0.508223	0.22124	0.261571	0.107062	0.125757			183	1.66497	1.64748	1.2454	1.22969	0.785994	0.787397	0.439277	0.447533	0.228394	0.23819	0.118191	0.12702	0.0562173	0.0616957			183	1.97501	1.9189	1.78964	1.71519	1.28069	1.24993	0.735498	0.795633	0.398122	0.459271	0.199892	0.24242	0.0932566	0.118814
	183.2	2.40623	2.34581	2.15913	2.05204	1.45529	1.46972	0.8128	0.926861	0.428423	0.508667	0.22099	0.261815	0.107269	0.125878			183.2	1.66495	1.64758	1.24563	1.22996	0.786438	0.787709	0.439029	0.447766	0.228563	0.238331	0.118388	0.1271	0.0562578	0.0617358			183.2	1.97522	1.91895	1.7898	1.7155	1.28128	1.25046	0.735592	0.796127	0.398497	0.459612	0.19977	0.242617	0.0927016	0.118915
	183.4	2.40603	2.34598	2.15957	2.05267	1.45622	1.47057	0.813229	0.927568	0.428556	0.509112	0.221185	0.262059	0.107294	0.125999			183.4	1.66533	1.64768	1.24577	1.23023	0.786984	0.788021	0.439365	0.447999	0.229169	0.238472	0.118425	0.12718	0.0561025	0.0617759			183.4	1.97455	1.919	1.7893	1.71582	1.28173	1.25099	0.736196	0.796621	0.398172	0.459953	0.199779	0.242813	0.0925545	0.119015
	183.6	2.40622	2.34615	2.16001	2.0533	1.45738	1.47141	0.814208	0.928275	0.429142	0.509555	0.221315	0.262303	0.107298	0.12612			183.6	1.66585	1.64778	1.24599	1.2305	0.787603	0.788333	0.439949	0.448231	0.229744	0.238612	0.119203	0.12726	0.0569332	0.061816			183.6	1.97423	1.91905	1.78888	1.71612	1.28258	1.25152	0.73656	0.797114	0.398459	0.460294	0.199643	0.24301	0.0920559	0.119116
	183.8	2.4062	2.34632	2.16051	2.05393	1.4579	1.47225	0.814966	0.928981	0.42921	0.509999	0.221621	0.262547	0.107082	0.126242			183.8	1.6661	1.64788	1.24611	1.23078	0.788342	0.788644	0.440218	0.448462	0.229867	0.238753	0.11961	0.12734	0.0571905	0.061856			183.8	1.97421	1.9191	1.7891	1.71643	1.28316	1.25204	0.737371	0.797607	0.398613	0.460635	0.199759	0.243206	0.0920674	0.119216
	184	2.40709	2.34649	2.16184	2.05455	1.45952	1.47309	0.816097	0.929686	0.430124	0.510443	0.222118	0.262791	0.107869	0.126363			184	1.66585	1.64798	1.24649	1.23105	0.788854	0.788954	0.440188	0.448694	0.230063	0.238893	0.119936	0.12742	0.0580334	0.061896			184	1.97449	1.91915	1.78925	1.71674	1.28367	1.25257	0.737469	0.798099	0.39886	0.460975	0.199846	0.243402	0.0918978	0.119317
	184.2	2.40714	2.34666	2.16237	2.05518	1.46053	1.47393	0.816969	0.930391	0.430553	0.510886	0.222396	0.263035	0.108076	0.126484			184.2	1.66579	1.64808	1.24706	1.23132	0.789399	0.789264	0.440338	0.448925	0.229941	0.239033	0.119923	0.127499	0.0581105	0.0619359			184.2	1.97415	1.9192	1.78912	1.71705	1.28396	1.25309	0.737898	0.79859	0.398896	0.461315	0.199704	0.243598	0.0917778	0.119417
	184.4	2.40733	2.34682	2.16312	2.0558	1.46172	1.47477	0.817813	0.931095	0.431006	0.511329	0.222883	0.263279	0.108162	0.126605			184.4	1.66629	1.64818	1.24784	1.23159	0.790386	0.789573	0.441014	0.449155	0.230102	0.239173	0.120498	0.127579	0.0584966	0.0619758			184.4	1.97386	1.91924	1.78903	1.71735	1.28417	1.25362	0.738221	0.799081	0.398636	0.461655	0.199567	0.243794	0.091651	0.119517
	184.6	2.40791	2.34699	2.16358	2.05642	1.46221	1.4756	0.818665	0.931799	0.4315	0.511772	0.223367	0.263522	0.108143	0.126726			184.6	1.66618	1.64828	1.24767	1.23185	0.790833	0.789881	0.441317	0.449386	0.23	0.239313	0.120646	0.127658	0.0589903	0.0620157			184.6	1.97381	1.91929	1.78892	1.71766	1.28438	1.25414	0.73822	0.799571	0.398938	0.461995	0.199622	0.24399	0.0917199	0.119617
	184.8	2.40837	2.34716	2.16394	2.05704	1.46319	1.47644	0.819664	0.932502	0.432194	0.512214	0.223543	0.263766	0.108441	0.126847			184.8	1.66626	1.64837	1.24799	1.23212	0.791592	0.790189	0.441747	0.449616	0.230241	0.239453	0.120937	0.127738	0.0593153	0.0620555			184.8	1.97377	1.91934	1.78903	1.71796	1.28496	1.25466	0.73866	0.800061	0.399562	0.462334	0.199908	0.244185	0.0918936	0.119717
	185	2.40929	2.34732	2.16467	2.05766	1.46389	1.47727	0.82115	0.933205	0.432754	0.512657	0.223996	0.264009	0.108527	0.126968			185	1.66602	1.64847	1.24783	1.23239	0.791413	0.790496	0.441997	0.449845	0.230061	0.239592	0.120978	0.127817	0.0593863	0.0620953			185	1.97367	1.91939	1.78889	1.71826	1.28468	1.25518	0.739121	0.80055	0.399473	0.462673	0.199467	0.244381	0.0918697	0.119817
	185.2	2.40906	2.34749	2.16553	2.05827	1.46491	1.47811	0.821857	0.933907	0.432727	0.513099	0.22398	0.264252	0.108382	0.127089			185.2	1.66606	1.64857	1.24789	1.23266	0.792051	0.790803	0.442796	0.450075	0.230008	0.239731	0.121477	0.127896	0.0595252	0.062135			185.2	1.97327	1.91943	1.7886	1.71857	1.28466	1.25571	0.739212	0.801039	0.399799	0.463012	0.199265	0.244576	0.0922503	0.119917
	185.4	2.40916	2.34765	2.16621	2.05889	1.46591	1.47894	0.82258	0.934609	0.432857	0.513541	0.224431	0.264496	0.108282	0.127209			185.4	1.66612	1.64866	1.24825	1.23292	0.792713	0.791109	0.443257	0.450304	0.230367	0.23987	0.121765	0.127975	0.059925	0.0621747			185.4	1.97355	1.91948	1.78924	1.71887	1.28518	1.25622	0.739918	0.801527	0.40046	0.46335	0.19988	0.244771	0.0930326	0.120017
	185.6	2.40953	2.34782	2.1666	2.0595	1.4671	1.47977	0.823335	0.93531	0.432585	0.513983	0.224318	0.264739	0.108242	0.12733			185.6	1.66615	1.64876	1.24858	1.23319	0.792365	0.791415	0.443617	0.450532	0.230531	0.240009	0.121841	0.128054	0.059907	0.0622143			185.6	1.97347	1.91953	1.78933	1.71917	1.28545	1.25674	0.740608	0.802015	0.401	0.463688	0.199824	0.244966	0.0931572	0.120117
	185.8	2.40929	2.34798	2.16626	2.06011	1.46802	1.4806	0.823378	0.936011	0.432455	0.514424	0.224328	0.264982	0.10775	0.127451			185.8	1.66575	1.64886	1.24868	1.23345	0.792176	0.791719	0.443786	0.450761	0.230478	0.240148	0.121898	0.128133	0.0595598	0.0622539			185.8	1.97307	1.91957	1.78886	1.71946	1.28529	1.25726	0.740639	0.802502	0.400843	0.464026	0.199606	0.245161	0.09292	0.120217
	186	2.40887	2.34814	2.16671	2.06073	1.4686	1.48143	0.823899	0.936711	0.432692	0.514866	0.224128	0.265225	0.107566	0.127572			186	1.66531	1.64895	1.24835	1.23371	0.791924	0.792024	0.443935	0.450989	0.230246	0.240287	0.121326	0.128212	0.0592741	0.0622935			186	1.97365	1.91962	1.7896	1.71976	1.28631	1.25778	0.741926	0.802988	0.401673	0.464364	0.200305	0.245356	0.0935942	0.120317
	186.2	2.40855	2.3483	2.16707	2.06133	1.4698	1.48226	0.824583	0.937411	0.432845	0.515307	0.224471	0.265468	0.107737	0.127693			186.2	1.66583	1.64905	1.24898	1.23397	0.792605	0.792327	0.444676	0.451217	0.230627	0.240425	0.121556	0.128291	0.0589533	0.062333			186.2	1.97397	1.91967	1.79038	1.72006	1.28734	1.25829	0.742822	0.803474	0.402118	0.464701	0.201251	0.245551	0.0941032	0.120417
	186.4	2.40857	2.34846	2.16754	2.06194	1.47088	1.48309	0.825247	0.93811	0.433487	0.515748	0.224832	0.265711	0.107608	0.127813			186.4	1.66623	1.64914	1.24924	1.23424	0.792936	0.792631	0.445205	0.451444	0.230737	0.240563	0.121345	0.12837	0.0586743	0.0623725			186.4	1.97382	1.91971	1.7905	1.72036	1.28805	1.25881	0.743669	0.803959	0.40212	0.465038	0.201492	0.245746	0.0944229	0.120516
	186.6	2.40807	2.34862	2.16778	2.06255	1.47213	1.48391	0.82591	0.938809	0.433338	0.516188	0.225417	0.265954	0.107331	0.127934			186.6	1.66618	1.64923	1.24976	1.2345	0.793131	0.792933	0.445407	0.451671	0.230323	0.240702	0.121216	0.128448	0.0580113	0.062412			186.6	1.97397	1.91976	1.79086	1.72065	1.28873	1.25932	0.744442	0.804444	0.402583	0.465375	0.202107	0.24594	0.094872	0.120616
	186.8	2.40793	2.34878	2.16834	2.06315	1.47357	1.48474	0.826813	0.939507	0.434028	0.516629	0.225796	0.266196	0.107313	0.128055			186.8	1.66637	1.64933	1.25026	1.23476	0.793242	0.793235	0.445457	0.451898	0.23035	0.240839	0.121203	0.128527	0.0577145	0.0624514			186.8	1.97414	1.9198	1.7915	1.72094	1.28958	1.25983	0.745239	0.804928	0.40323	0.465712	0.202579	0.246134	0.0952333	0.120715
	187	2.40745	2.34894	2.16833	2.06376	1.47434	1.48556	0.827586	0.940204	0.433779	0.517069	0.225416	0.266439	0.107269	0.128175			187	1.666	1.64942	1.25006	1.23502	0.793568	0.793537	0.445458	0.452124	0.23046	0.240977	0.120467	0.128605	0.056673	0.0624907			187	1.97445	1.91985	1.7917	1.72124	1.29048	1.26034	0.745988	0.805412	0.403824	0.466048	0.20297	0.246329	0.0954527	0.120815
	187.2	2.40698	2.34909	2.16875	2.06436	1.47511	1.48638	0.827793	0.940901	0.433621	0.517509	0.225419	0.266681	0.107144	0.128296			187.2	1.66591	1.64951	1.24992	1.23527	0.793828	0.793837	0.445252	0.45235	0.230278	0.241115	0.119919	0.128684	0.056274	0.06253			187.2	1.9746	1.91989	1.79202	1.72153	1.29103	1.26085	0.746337	0.805895	0.404109	0.466384	0.203392	0.246523	0.0957454	0.120914
	187.4	2.40646	2.34925	2.16888	2.06496	1.4759	1.4872	0.827847	0.941598	0.433531	0.517949	0.225198	0.266924	0.106895	0.128416			187.4	1.66601	1.6496	1.24999	1.23553	0.793645	0.794138	0.445161	0.452576	0.230269	0.241252	0.119491	0.128762	0.0557976	0.0625693			187.4	1.97456	1.91994	1.79232	1.72182	1.29169	1.26136	0.747286	0.806377	0.404311	0.46672	0.203966	0.246717	0.0958745	0.121014
	187.6	2.40632	2.34941	2.16954	2.06556	1.47753	1.48803	0.828874	0.942294	0.434415	0.518389	0.225533	0.267166	0.107399	0.128537			187.6	1.6657	1.6497	1.2498	1.23579	0.794142	0.794437	0.444545	0.452801	0.230121	0.241389	0.119406	0.12884	0.0556945	0.0626085			187.6	1.97486	1.91998	1.79313	1.72211	1.29266	1.26187	0.748096	0.806859	0.405184	0.467055	0.204503	0.246911	0.096297	0.121113
	187.8	2.40652	2.34956	2.17044	2.06616	1.47918	1.48885	0.829992	0.94299	0.435233	0.518829	0.225952	0.267408	0.10773	0.128658			187.8	1.66554	1.64979	1.24983	1.23605	0.794519	0.794736	0.443996	0.453026	0.229801	0.241526	0.119009	0.128918	0.0551063	0.0626477			187.8	1.97537	1.92002	1.79397	1.7224	1.29379	1.26238	0.749154	0.807341	0.405565	0.467391	0.205314	0.247105	0.0966459	0.121213
	188	2.40745	2.34972	2.17179	2.06675	1.48149	1.48966	0.831276	0.943685	0.436429	0.519268	0.226525	0.267651	0.108781	0.128778			188	1.66559	1.64988	1.24993	1.2363	0.794697	0.795035	0.443907	0.453251	0.229795	0.241663	0.119059	0.128996	0.0551866	0.0626869			188	1.97506	1.92007	1.79441	1.72269	1.29464	1.26289	0.749491	0.807822	0.406495	0.467726	0.205924	0.247298	0.0965948	0.121312
	188.2	2.40749	2.34987	2.17225	2.06735	1.48254	1.49048	0.831996	0.944379	0.436973	0.519707	0.226864	0.267893	0.108975	0.128898			188.2	1.66546	1.64997	1.25005	1.23656	0.794885	0.795333	0.444017	0.453475	0.230019	0.2418	0.119531	0.129074	0.0551891	0.062726			188.2	1.97481	1.92011	1.79445	1.72298	1.29552	1.26339	0.749965	0.808302	0.407105	0.46806	0.206	0.247492	0.0964457	0.121411
	188.4	2.40803	2.35002	2.17316	2.06794	1.48393	1.4913	0.833152	0.945073	0.438123	0.520146	0.227585	0.268135	0.109715	0.129019			188.4	1.66557	1.65006	1.2501	1.23681	0.795222	0.79563	0.444477	0.453699	0.230181	0.241937	0.119733	0.129152	0.0554183	0.0627651			188.4	1.97527	1.92015	1.79493	1.72326	1.29632	1.2639	0.750675	0.808782	0.407862	0.468395	0.205983	0.247685	0.0967015	0.12151
	188.6	2.409	2.35018	2.17361	2.06854	1.48486	1.49211	0.834331	0.945767	0.439248	0.520585	0.227945	0.268377	0.110307	0.129139			188.6	1.66539	1.65015	1.25003	1.23706	0.795398	0.795927	0.444487	0.453923	0.230153	0.242073	0.119673	0.12923	0.0560834	0.0628041			188.6	1.97572	1.9202	1.79559	1.72355	1.29762	1.2644	0.751385	0.809261	0.408858	0.468729	0.206065	0.247878	0.097166	0.121609
	188.8	2.40938	2.35033	2.17416	2.06913	1.4856	1.49293	0.835035	0.94646	0.440126	0.521023	0.227857	0.268619	0.110285	0.129259			188.8	1.66566	1.65023	1.2506	1.23732	0.795945	0.796223	0.444554	0.454146	0.230767	0.242209	0.119995	0.129307	0.0565845	0.0628431			188.8	1.97552	1.92024	1.79533	1.72383	1.29835	1.26491	0.751808	0.80974	0.409229	0.469063	0.206241	0.248072	0.096973	0.121708
	189	2.4105	2.35048	2.175	2.06972	1.48678	1.49374	0.836153	0.947152	0.440949	0.521461	0.228433	0.26886	0.110472	0.12938			189	1.66561	1.65032	1.25073	1.23757	0.796251	0.796519	0.44496	0.454369	0.231495	0.242345	0.120416	0.129385	0.0571964	0.062882			189	1.9758	1.92028	1.79564	1.72412	1.29864	1.26541	0.752483	0.810218	0.409705	0.469397	0.206124	0.248265	0.09714	0.121807
	189.2	2.41057	2.35063	2.17533	2.0703	1.48779	1.49455	0.836327	0.947844	0.441301	0.521899	0.228372	0.269102	0.110341	0.1295			189.2	1.66615	1.65041	1.25081	1.23782	0.796922	0.796814	0.445426	0.454592	0.231858	0.242481	0.121122	0.129463	0.0576008	0.0629209			189.2	1.97592	1.92032	1.79597	1.7244	1.29953	1.26591	0.753058	0.810696	0.410392	0.46973	0.206543	0.248458	0.0975219	0.121906
	189.4	2.41109	2.35078	2.17536	2.07089	1.48827	1.49537	0.837252	0.948535	0.44164	0.522337	0.228312	0.269344	0.110142	0.12962			189.4	1.66651	1.6505	1.25172	1.23807	0.797452	0.797108	0.445879	0.454814	0.23268	0.242617	0.121346	0.12954	0.0581415	0.0629598			189.4	1.97652	1.92036	1.79678	1.72468	1.30058	1.26641	0.753796	0.811173	0.411191	0.470063	0.20711	0.24865	0.0981752	0.122005
	189.6	2.41172	2.35093	2.17574	2.07148	1.48962	1.49618	0.838147	0.949226	0.442367	0.522775	0.22863	0.269585	0.110388	0.12974			189.6	1.66656	1.65059	1.25224	1.23832	0.797525	0.797402	0.446359	0.455036	0.233057	0.242753	0.121525	0.129617	0.0583777	0.0629986			189.6	1.97629	1.9204	1.79673	1.72496	1.30068	1.26691	0.754549	0.81165	0.411287	0.470396	0.20734	0.248843	0.0980117	0.122104
	189.8	2.41196	2.35108	2.17641	2.07206	1.49024	1.49698	0.838816	0.949917	0.443236	0.523212	0.228934	0.269827	0.110307	0.129861			189.8	1.66661	1.65067	1.25264	1.23857	0.798294	0.797696	0.44716	0.455258	0.234011	0.242888	0.122176	0.129694	0.0590184	0.0630374			189.8	1.97645	1.92045	1.79651	1.72524	1.30137	1.26741	0.755075	0.812126	0.411593	0.470729	0.207654	0.249036	0.0981291	0.122203
	190	2.41152	2.35122	2.17701	2.07264	1.49108	1.49779	0.83984	0.950607	0.443825	0.523649	0.229083	0.270068	0.110278	0.129981			190	1.66651	1.65076	1.25261	1.23882	0.798676	0.797988	0.447629	0.45548	0.234208	0.243023	0.122444	0.129772	0.0590141	0.0630761			190	1.97668	1.92049	1.79663	1.72552	1.302	1.26791	0.755886	0.812601	0.411846	0.471061	0.208004	0.249228	0.0982551	0.122301
	190.2	2.41197	2.35137	2.17779	2.07322	1.49231	1.4986	0.840993	0.951296	0.444192	0.524087	0.229751	0.270309	0.110795	0.130101			190.2	1.66673	1.65085	1.25348	1.23906	0.799415	0.798281	0.447919	0.455701	0.234529	0.243158	0.123317	0.129849	0.0594477	0.0631148			190.2	1.97658	1.92053	1.79647	1.7258	1.30248	1.26841	0.756142	0.813076	0.411647	0.471393	0.208414	0.249421	0.0980255	0.1224
	190.4	2.41231	2.35152	2.1785	2.0738	1.49346	1.49941	0.841848	0.951985	0.445153	0.524523	0.230301	0.270551	0.111322	0.130221			190.4	1.66664	1.65093	1.25399	1.23931	0.799887	0.798572	0.448324	0.455922	0.234878	0.243293	0.123492	0.129926	0.0595293	0.0631535			190.4	1.97681	1.92057	1.79638	1.72608	1.30282	1.2689	0.757085	0.813551	0.411498	0.471725	0.208659	0.249613	0.0982743	0.122499
	190.6	2.41228	2.35166	2.17889	2.07438	1.49441	1.50021	0.842034	0.952673	0.444919	0.52496	0.230352	0.270792	0.111322	0.130341			190.6	1.66652	1.65102	1.25463	1.23956	0.800543	0.798863	0.448752	0.456142	0.234866	0.243428	0.123437	0.130003	0.059449	0.0631921			190.6	1.97679	1.92061	1.79666	1.72636	1.30348	1.2694	0.757511	0.814024	0.411993	0.472057	0.208869	0.249805	0.0985741	0.122597
	190.8	2.41212	2.35181	2.17962	2.07496	1.49535	1.50102	0.843099	0.953361	0.445581	0.525396	0.230608	0.271033	0.111997	0.130461			190.8	1.66647	1.6511	1.25526	1.2398	0.800899	0.799154	0.448803	0.456362	0.234982	0.243563	0.123254	0.130079	0.0588813	0.0632307			190.8	1.97691	1.92065	1.7965	1.72663	1.3038	1.26989	0.757811	0.814498	0.412168	0.472388	0.208638	0.249997	0.0983984	0.122696
	191	2.41172	2.35195	2.17965	2.07553	1.49568	1.50182	0.843471	0.954048	0.445076	0.525833	0.230326	0.271274	0.111953	0.130581			191	1.66672	1.65119	1.25532	1.24005	0.801232	0.799444	0.448811	0.456582	0.234622	0.243697	0.122645	0.130156	0.0583081	0.0632692			191	1.97689	1.92069	1.79684	1.72691	1.3043	1.27038	0.757931	0.814971	0.412178	0.472719	0.208736	0.250189	0.0984787	0.122794
	191.2	2.41112	2.3521	2.18013	2.07611	1.49637	1.50262	0.843302	0.954735	0.444964	0.526269	0.230938	0.271515	0.111789	0.130701			191.2	1.66699	1.65127	1.25583	1.24029	0.801498	0.799733	0.448671	0.456802	0.234718	0.243831	0.122841	0.130233	0.0584974	0.0633077			191.2	1.97675	1.92073	1.79689	1.72718	1.30447	1.27088	0.757914	0.815443	0.411936	0.47305	0.208757	0.25038	0.0979305	0.122893
	191.4	2.41085	2.35224	2.18061	2.07668	1.49723	1.50342	0.84386	0.955422	0.445049	0.526704	0.23075	0.271756	0.111747	0.130821			191.4	1.66719	1.65135	1.25662	1.24054	0.801729	0.800022	0.448438	0.457021	0.234174	0.243965	0.122581	0.130309	0.0584334	0.0633462			191.4	1.97666	1.92077	1.79692	1.72745	1.30511	1.27137	0.757887	0.815915	0.411422	0.47338	0.208298	0.250572	0.0973347	0.122991
	191.6	2.41096	2.35238	2.18124	2.07725	1.49891	1.50422	0.844882	0.956107	0.445232	0.52714	0.231534	0.271996	0.111839	0.130941			191.6	1.66734	1.65144	1.25684	1.24078	0.802788	0.80031	0.448617	0.45724	0.234051	0.244099	0.122562	0.130386	0.0583278	0.0633846			191.6	1.97676	1.92081	1.79701	1.72773	1.30615	1.27186	0.75851	0.816386	0.411844	0.47371	0.208702	0.250764	0.0972537	0.123089
	191.8	2.41091	2.35252	2.18177	2.07782	1.4998	1.50502	0.845337	0.956793	0.445125	0.527575	0.23188	0.272237	0.111673	0.131061			191.8	1.66753	1.65152	1.25696	1.24102	0.80284	0.800598	0.448828	0.457458	0.233714	0.244233	0.122391	0.130462	0.0579874	0.063423			191.8	1.97703	1.92084	1.79724	1.728	1.30721	1.27235	0.759168	0.816856	0.412595	0.47404	0.208885	0.250955	0.0970999	0.123188
	192	2.41114	2.35267	2.18271	2.07839	1.50064	1.50582	0.846205	0.957477	0.445415	0.528011	0.232221	0.272478	0.112169	0.13118			192	1.66783	1.6516	1.25751	1.24126	0.803304	0.800885	0.449448	0.457676	0.233985	0.244367	0.122339	0.130538	0.0582122	0.0634613			192	1.97688	1.92088	1.79753	1.72827	1.30806	1.27284	0.759428	0.817327	0.413331	0.47437	0.208867	0.251146	0.0966229	0.123286
	192.2	2.41096	2.35281	2.18333	2.07896	1.50142	1.50662	0.846867	0.958162	0.445859	0.528446	0.232727	0.272718	0.112263	0.1313			192.2	1.66782	1.65168	1.25793	1.2415	0.803566	0.801172	0.449956	0.457894	0.234453	0.2445	0.122476	0.130615	0.0583111	0.0634996			192.2	1.97693	1.92092	1.79714	1.72854	1.3083	1.27333	0.759578	0.817796	0.41316	0.474699	0.208452	0.251337	0.095938	0.123384
	192.4	2.41102	2.35295	2.18367	2.07953	1.50205	1.50741	0.847723	0.958846	0.446158	0.52888	0.232799	0.272958	0.111893	0.13142			192.4	1.6681	1.65176	1.25805	1.24174	0.803993	0.801458	0.450008	0.458112	0.23465	0.244633	0.122113	0.130691	0.0583258	0.0635379			192.4	1.97668	1.92096	1.79738	1.72881	1.30883	1.27381	0.760338	0.818265	0.413435	0.475029	0.207959	0.251528	0.0962318	0.123482
	192.6	2.41114	2.35309	2.18395	2.08009	1.50261	1.50821	0.847963	0.959529	0.446204	0.529315	0.232511	0.273199	0.111394	0.13154			192.6	1.66823	1.65185	1.25841	1.24198	0.804419	0.801744	0.450122	0.458329	0.234794	0.244766	0.121562	0.130767	0.0587052	0.0635761			192.6	1.9768	1.921	1.79727	1.72908	1.30954	1.2743	0.760979	0.818734	0.413833	0.475358	0.208359	0.251719	0.096234	0.12358
	192.8	2.41101	2.35322	2.18407	2.08066	1.50294	1.509	0.847991	0.960212	0.445993	0.529749	0.231765	0.273439	0.110745	0.131659			192.8	1.66877	1.65193	1.25921	1.24222	0.805009	0.802028	0.450366	0.458546	0.23557	0.244899	0.121866	0.130843	0.0589648	0.0636143			192.8	1.9766	1.92104	1.7975	1.72934	1.31024	1.27479	0.761819	0.819202	0.414022	0.475686	0.208693	0.25191	0.0965282	0.123678
	193	2.41096	2.35336	2.18445	2.08122	1.50393	1.50979	0.848925	0.960894	0.446561	0.530183	0.231791	0.273679	0.110944	0.131779			193	1.66871	1.65201	1.25943	1.24246	0.805385	0.802313	0.450623	0.458763	0.235993	0.245032	0.121985	0.130919	0.0590202	0.0636524			193	1.97651	1.92107	1.79823	1.72961	1.31065	1.27527	0.762715	0.819669	0.41443	0.476015	0.209066	0.252101	0.0969195	0.123776
	193.2	2.41083	2.3535	2.18497	2.08178	1.50472	1.51059	0.849756	0.961576	0.446918	0.530617	0.231478	0.273919	0.110876	0.131899			193.2	1.66915	1.65209	1.25959	1.24269	0.805856	0.802597	0.450954	0.458979	0.236112	0.245165	0.122056	0.130994	0.0592078	0.0636905			193.2	1.97666	1.92111	1.79868	1.72988	1.31155	1.27575	0.763996	0.820136	0.414831	0.476343	0.209841	0.252291	0.0977804	0.123874
	193.4	2.41066	2.35364	2.18488	2.08234	1.50531	1.51138	0.850647	0.962257	0.447375	0.531051	0.231021	0.274159	0.110717	0.132018			193.4	1.66884	1.65217	1.26034	1.24293	0.806229	0.80288	0.451584	0.459195	0.236599	0.245297	0.122291	0.13107	0.0594853	0.0637286			193.4	1.97649	1.92115	1.79904	1.73014	1.31221	1.27624	0.76473	0.820602	0.415434	0.476671	0.210534	0.252482	0.0983518	0.123972
	193.6	2.41046	2.35377	2.18512	2.0829	1.50637	1.51217	0.851074	0.962938	0.447686	0.531485	0.231099	0.274399	0.110518	0.132138			193.6	1.66872	1.65225	1.26012	1.24317	0.80641	0.803163	0.452095	0.459411	0.236896	0.245429	0.122337	0.131146	0.0590963	0.0637666			193.6	1.97615	1.92118	1.79872	1.7304	1.31264	1.27672	0.765585	0.821068	0.415567	0.476998	0.21065	0.252672	0.0986794	0.124069
	193.8	2.41034	2.35391	2.1859	2.08345	1.50679	1.51295	0.851495	0.963618	0.447865	0.531918	0.231118	0.274639	0.110246	0.132257			193.8	1.66878	1.65232	1.26017	1.2434	0.806906	0.803445	0.452324	0.459626	0.237379	0.245561	0.123029	0.131221	0.0592832	0.0638046			193.8	1.97586	1.92122	1.79831	1.73067	1.31291	1.2772	0.765764	0.821534	0.41572	0.477326	0.21046	0.252862	0.0985084	0.124167
	194	2.41034	2.35404	2.18643	2.08401	1.5081	1.51374	0.85244	0.964298	0.448358	0.532351	0.231275	0.274879	0.110683	0.132377			194	1.6685	1.6524	1.26029	1.24364	0.807128	0.803727	0.452165	0.459841	0.237656	0.245693	0.123398	0.131297	0.0591344	0.0638425			194	1.97568	1.92126	1.79821	1.73093	1.31312	1.27768	0.766224	0.821998	0.415983	0.477653	0.210667	0.253052	0.0985198	0.124265
	194.2	2.41101	2.35418	2.187	2.08456	1.50925	1.51453	0.85347	0.964977	0.448997	0.532784	0.231211	0.275119	0.111337	0.132496			194.2	1.66869	1.65248	1.26092	1.24387	0.80735	0.804008	0.452382	0.460056	0.237997	0.245825	0.123868	0.131372	0.0596369	0.0638804			194.2	1.9757	1.92129	1.79867	1.73119	1.31409	1.27816	0.767389	0.822463	0.416656	0.47798	0.211265	0.253242	0.0991247	0.124363
	194.4	2.41117	2.35431	2.18753	2.08512	1.5105	1.51532	0.85424	0.965656	0.449723	0.533217	0.231538	0.275358	0.111862	0.132616			194.4	1.66887	1.65256	1.26125	1.2441	0.807467	0.804288	0.452774	0.46027	0.238267	0.245957	0.12366	0.131447	0.059647	0.0639183			194.4	1.9756	1.92133	1.79864	1.73145	1.31473	1.27864	0.768237	0.822927	0.417123	0.478306	0.211069	0.253432	0.0997448	0.12446
	194.6	2.4115	2.35445	2.18814	2.08567	1.51159	1.5161	0.855126	0.966334	0.450064	0.533649	0.231764	0.275598	0.112003	0.132735			194.6	1.66889	1.65264	1.26112	1.24434	0.807116	0.804569	0.45289	0.460484	0.238111	0.246088	0.123813	0.131523	0.0597804	0.0639561			194.6	1.97497	1.92136	1.79849	1.73171	1.31498	1.27911	0.768243	0.82339	0.417616	0.478633	0.210903	0.253622	0.099683	0.124558
	194.8	2.4123	2.35458	2.18902	2.08622	1.51284	1.51688	0.856544	0.967012	0.451239	0.534082	0.232682	0.275837	0.112407	0.132854			194.8	1.66875	1.65271	1.26114	1.24457	0.806814	0.804848	0.452792	0.460698	0.23794	0.24622	0.123939	0.131598	0.0595646	0.0639939			194.8	1.97529	1.9214	1.79881	1.73197	1.31527	1.27959	0.76853	0.823852	0.417938	0.478959	0.210668	0.253811	0.099587	0.124655
	195	2.41274	2.35471	2.18943	2.08677	1.51408	1.51767	0.856948	0.967689	0.451775	0.534514	0.233072	0.276077	0.112186	0.132974			195	1.66897	1.65279	1.26095	1.2448	0.806852	0.805127	0.453113	0.460912	0.237618	0.246351	0.124075	0.131673	0.0599465	0.0640316			195	1.97567	1.92143	1.79955	1.73223	1.31569	1.28007	0.768706	0.824315	0.418102	0.479285	0.210911	0.254001	0.0995767	0.124752
	195.2	2.41319	2.35484	2.19028	2.08732	1.51536	1.51845	0.857624	0.968366	0.452351	0.534946	0.233881	0.276316	0.112227	0.133093			195.2	1.669	1.65287	1.26129	1.24503	0.806972	0.805405	0.453081	0.461125	0.237634	0.246482	0.124191	0.131748	0.0602994	0.0640693			195.2	1.97578	1.92147	1.79971	1.73248	1.31629	1.28054	0.768435	0.824776	0.418031	0.47961	0.210461	0.25419	0.0991471	0.12485
	195.4	2.41392	2.35497	2.19118	2.08786	1.51737	1.51923	0.859154	0.969042	0.453201	0.535377	0.234273	0.276555	0.1128	0.133212			195.4	1.66908	1.65294	1.26116	1.24526	0.806969	0.805683	0.45332	0.461338	0.237097	0.246613	0.123752	0.131823	0.0604392	0.064107			195.4	1.97585	1.9215	1.79973	1.73274	1.31675	1.28102	0.768411	0.825237	0.418131	0.479935	0.210187	0.25438	0.0987914	0.124947
	195.6	2.41407	2.3551	2.19152	2.08841	1.5188	1.52001	0.860158	0.969718	0.453984	0.535809	0.235182	0.276794	0.112818	0.133332			195.6	1.66925	1.65302	1.26056	1.24549	0.807089	0.805961	0.453379	0.46155	0.2369	0.246743	0.123756	0.131897	0.0603541	0.0641446			195.6	1.97622	1.92154	1.79998	1.733	1.31698	1.28149	0.769116	0.825698	0.418909	0.48026	0.210586	0.254569	0.0986915	0.125044
	195.8	2.41511	2.35523	2.19306	2.08895	1.52023	1.52079	0.861636	0.970393	0.45505	0.53624	0.236133	0.277033	0.113339	0.133451			195.8	1.66927	1.65309	1.26072	1.24572	0.807421	0.806238	0.453556	0.461763	0.236987	0.246874	0.123745	0.131972	0.0604866	0.0641822			195.8	1.97646	1.92157	1.80024	1.73325	1.3174	1.28196	0.769468	0.826158	0.419686	0.480585	0.210638	0.254758	0.0985727	0.125142
	196	2.41556	2.35536	2.19483	2.0895	1.52191	1.52157	0.863235	0.971068	0.456378	0.536671	0.236857	0.277272	0.114006	0.13357			196	1.66937	1.65317	1.26091	1.24594	0.807501	0.806514	0.453731	0.461975	0.237337	0.247004	0.123457	0.132047	0.0606343	0.0642197			196	1.9766	1.92161	1.80051	1.7335	1.31763	1.28243	0.769812	0.826618	0.419957	0.48091	0.210712	0.254947	0.098077	0.125239
	196.2	2.41542	2.35549	2.19546	2.09004	1.52265	1.52234	0.864097	0.971742	0.456449	0.537102	0.237265	0.277511	0.113782	0.133689			196.2	1.66962	1.65324	1.26114	1.24617	0.808012	0.80679	0.454596	0.462186	0.23785	0.247134	0.123612	0.132121	0.0608641	0.0642572			196.2	1.97709	1.92164	1.80012	1.73376	1.31777	1.2829	0.77005	0.827077	0.420076	0.481234	0.210824	0.255135	0.0979368	0.125336
	196.4	2.41552	2.35562	2.19593	2.09058	1.52397	1.52312	0.864897	0.972416	0.457011	0.537533	0.23728	0.27775	0.113672	0.133808			196.4	1.67003	1.65332	1.26101	1.2464	0.808434	0.807065	0.45445	0.462398	0.237963	0.247264	0.123346	0.132196	0.060697	0.0642947			196.4	1.97687	1.92168	1.80013	1.73401	1.31797	1.28337	0.770334	0.827535	0.420435	0.481558	0.210709	0.255324	0.0980585	0.125433
	196.6	2.41559	2.35574	2.19627	2.09112	1.52516	1.52389	0.865535	0.973089	0.457299	0.537963	0.237393	0.277989	0.113555	0.133927			196.6	1.67024	1.65339	1.26198	1.24662	0.80907	0.80734	0.454993	0.462609	0.238346	0.247394	0.123423	0.13227	0.0611647	0.0643321			196.6	1.97715	1.92171	1.80043	1.73426	1.31851	1.28384	0.77065	0.827993	0.421054	0.481882	0.211738	0.255513	0.0983198	0.12553
	196.8	2.41509	2.35587	2.19676	2.09165	1.52607	1.52467	0.866472	0.973762	0.457627	0.538394	0.237557	0.278227	0.113627	0.134046			196.8	1.6702	1.65346	1.26247	1.24685	0.809875	0.807614	0.455228	0.462819	0.238457	0.247524	0.123563	0.132344	0.0607852	0.0643695			196.8	1.9772	1.92174	1.80084	1.73451	1.31943	1.28431	0.771291	0.828451	0.421056	0.482205	0.212283	0.255701	0.0987037	0.125627
	197	2.41472	2.356	2.1966	2.09219	1.52676	1.52544	0.867306	0.974434	0.457923	0.538824	0.237806	0.278466	0.113695	0.134165			197	1.66998	1.65354	1.26237	1.24707	0.810381	0.807887	0.45521	0.46303	0.238295	0.247654	0.123602	0.132419	0.0605481	0.0644069			197	1.97716	1.92178	1.80096	1.73476	1.31999	1.28478	0.771699	0.828908	0.421417	0.482528	0.212749	0.255889	0.0989806	0.125724
	197.2	2.41467	2.35612	2.19688	2.09272	1.52767	1.52621	0.867912	0.975106	0.458095	0.539254	0.23825	0.278704	0.11387	0.134284			197.2	1.67021	1.65361	1.26278	1.2473	0.810999	0.80816	0.45567	0.46324	0.238449	0.247783	0.123688	0.132493	0.060442	0.0644442			197.2	1.97726	1.92181	1.80083	1.73501	1.32044	1.28524	0.772376	0.829364	0.421632	0.482851	0.213094	0.256078	0.0991384	0.125821
	197.4	2.41425	2.35625	2.19665	2.09326	1.52846	1.52698	0.868314	0.975777	0.458223	0.539683	0.238418	0.278943	0.113597	0.134403			197.4	1.6701	1.65368	1.2634	1.24752	0.811216	0.808433	0.455901	0.46345	0.238749	0.247912	0.123746	0.132567	0.0601251	0.0644814			197.4	1.97713	1.92184	1.80121	1.73526	1.3211	1.28571	0.772492	0.82982	0.422277	0.483174	0.213689	0.256266	0.0994119	0.125917
	197.6	2.41413	2.35637	2.19674	2.09379	1.52908	1.52775	0.868719	0.976448	0.458183	0.540113	0.23836	0.279181	0.113507	0.134522			197.6	1.67043	1.65375	1.26382	1.24774	0.811748	0.808705	0.456243	0.463659	0.238889	0.248041	0.123866	0.132641	0.0598279	0.0645186			197.6	1.97705	1.92187	1.80115	1.73551	1.32168	1.28617	0.773068	0.830275	0.42232	0.483497	0.213774	0.256454	0.099568	0.126014
	197.8	2.41401	2.3565	2.19684	2.09432	1.52986	1.52852	0.869109	0.977118	0.458376	0.540542	0.238439	0.279419	0.113905	0.134641			197.8	1.67049	1.65383	1.2645	1.24797	0.812003	0.808977	0.456287	0.463868	0.238961	0.24817	0.124296	0.132715	0.0599539	0.0645558			197.8	1.97669	1.92191	1.80143	1.73575	1.32207	1.28664	0.773343	0.83073	0.422573	0.483819	0.213788	0.256641	0.0993506	0.126111
	198	2.41381	2.35662	2.19696	2.09485	1.53073	1.52929	0.869777	0.977788	0.458489	0.540971	0.238497	0.279657	0.114561	0.13476			198	1.6704	1.6539	1.26491	1.24819	0.811877	0.809248	0.456516	0.464077	0.239187	0.248299	0.124229	0.132788	0.0598724	0.064593			198	1.97641	1.92194	1.80143	1.736	1.3228	1.2871	0.774333	0.831185	0.422669	0.484141	0.213835	0.256829	0.0997137	0.126207
	198.2	2.41344	2.35674	2.1965	2.09538	1.53097	1.53006	0.869724	0.978457	0.45826	0.5414	0.238278	0.279896	0.114343	0.134879			198.2	1.67057	1.65397	1.26505	1.24841	0.811403	0.809518	0.456845	0.464286	0.239039	0.248428	0.124079	0.132862	0.0597937	0.0646301			198.2	1.97615	1.92197	1.80158	1.73624	1.32347	1.28756	0.775105	0.831638	0.422812	0.484463	0.213623	0.257017	0.099865	0.126304
	198.4	2.41355	2.35686	2.1968	2.09591	1.53172	1.53082	0.870342	0.979126	0.458495	0.541829	0.238543	0.280134	0.114445	0.134998			198.4	1.67028	1.65404	1.26513	1.24863	0.811336	0.809788	0.457104	0.464494	0.239216	0.248556	0.124174	0.132936	0.0596695	0.0646672			198.4	1.97629	1.922	1.80162	1.73649	1.32447	1.28802	0.775694	0.832092	0.423046	0.484784	0.213831	0.257204	0.100241	0.1264
	198.6	2.41352	2.35699	2.19641	2.09644	1.532	1.53159	0.870595	0.979794	0.458798	0.542257	0.238013	0.280371	0.113921	0.135116			198.6	1.67012	1.65411	1.26491	1.24885	0.811097	0.810057	0.457165	0.464702	0.239172	0.248684	0.124239	0.133009	0.0593565	0.0647042			198.6	1.97624	1.92204	1.80228	1.73673	1.32489	1.28848	0.776276	0.832545	0.423336	0.485105	0.214337	0.257392	0.100266	0.126497
	198.8	2.41389	2.35711	2.19649	2.09696	1.53311	1.53235	0.871299	0.980462	0.459365	0.542686	0.238618	0.280609	0.114193	0.135235			198.8	1.6702	1.65418	1.26523	1.24907	0.81136	0.810326	0.457737	0.464909	0.239697	0.248812	0.124556	0.133083	0.0593197	0.0647412			198.8	1.97653	1.92207	1.80313	1.73698	1.32564	1.28894	0.77712	0.832997	0.4239	0.485426	0.214629	0.257579	0.100886	0.126593
	199	2.41302	2.35723	2.19655	2.09748	1.5338	1.53311	0.871462	0.981129	0.459405	0.543114	0.238383	0.280847	0.113818	0.135354			199	1.67026	1.65425	1.26518	1.24928	0.811329	0.810595	0.457735	0.465117	0.239412	0.24894	0.12415	0.133156	0.0594759	0.0647782			199	1.97636	1.9221	1.80289	1.73722	1.326	1.2894	0.777196	0.833449	0.423831	0.485747	0.214306	0.257766	0.100616	0.12669
	199.2	2.41291	2.35735	2.19674	2.09801	1.53455	1.53388	0.871979	0.981796	0.459581	0.543541	0.23849	0.281085	0.113611	0.135472			199.2	1.67042	1.65432	1.2655	1.2495	0.811496	0.810863	0.457739	0.465324	0.239869	0.249068	0.124438	0.13323	0.0597892	0.0648151			199.2	1.97594	1.92213	1.80294	1.73746	1.32654	1.28986	0.777871	0.8339	0.423873	0.486067	0.214104	0.257953	0.100684	0.126786
	199.4	2.41305	2.35747	2.1977	2.09853	1.5361	1.53464	0.873102	0.982462	0.460381	0.543969	0.238896	0.281322	0.11441	0.135591			199.4	1.6706	1.65439	1.26552	1.24972	0.811863	0.81113	0.457954	0.465531	0.240113	0.249196	0.124718	0.133303	0.0600188	0.064852			199.4	1.9755	1.92216	1.8027	1.7377	1.32676	1.29032	0.778343	0.834351	0.423712	0.486387	0.213973	0.25814	0.100204	0.126882
	199.6	2.4134	2.35759	2.1981	2.09905	1.53709	1.5354	0.873826	0.983128	0.461606	0.544397	0.239434	0.28156	0.114327	0.13571			199.6	1.67133	1.65446	1.26607	1.24993	0.812673	0.811397	0.457841	0.465737	0.240461	0.249323	0.125427	0.133376	0.060358	0.0648888			199.6	1.97581	1.92219	1.8029	1.73794	1.32752	1.29077	0.779325	0.834801	0.424152	0.486707	0.214366	0.258327	0.100629	0.126979
	199.8	2.41415	2.3577	2.19976	2.09957	1.53825	1.53616	0.875039	0.983793	0.462433	0.544824	0.240152	0.281797	0.114837	0.135828			199.8	1.67108	1.65453	1.26658	1.25015	0.812895	0.811663	0.458043	0.465943	0.240867	0.249451	0.125616	0.133449	0.0604414	0.0649256			199.8	1.97577	1.92222	1.80328	1.73818	1.32865	1.29123	0.780146	0.835251	0.424994	0.487027	0.214661	0.258513	0.101072	0.127075
[truncated: 5,000 more rows]

## Sheet: Figure3c
Figure 3c
		%GIA
[truncated: 11 more rows]

## Sheet: Figure4a
Figure 4a
[truncated: 12 more rows]

## Sheet: SupplementaryFigure2
Supplementary Figure 2
[truncated: 6,005 more rows]
[truncated: 74 more columns]

## Sheet: SupplementaryFigure1b
Supplementary Figure 1b
[truncated: 22,797 more rows]

[truncated: 7 more sheets: SupplementaryFigure1c, SupplementaryFigure3a, SupplementaryFigure3b, SupplementaryFigure3c, SupplementaryFigure1a, SupplementaryFigure1b_inset, SupplementaryFigure1c_inset]
